# Supplementary material for: The Yeast SR-Like Protein Npl3 Links Chromatin Modification to mRNA Processing
Source: PLoS Genet. 2012 Nov 29;8(11):e1003101. doi: 10.1371/journal.pgen.1003101 (PMC3510044; doi:10.1371/journal.pgen.1003101)
Supplement: Table S2 — GO-term analysis by Biological Process. Results of GO-term analysis by “Biological Process” with the associated p-values (pre- and post-correction). Biological Process definitions are available in Table S7. (XLSX) [file pgen.1003101.s008.xlsx]

## Sheet: Table S2 - GO term enrichment
Supplemenary Table 2. Moehle et al. "The Yeast SR-like Protein Npl3 Links Chromatin Modification to mRNA processing"
GO-term analysis of npl3∆ synthetic interactions by biological process
GO term	P-value	Bonferoni Corrected P-value
RNA metabolic process	7.02925e-28	3.16316e-26
chromosome organization	4.15086e-18	1.86789e-16
transcription, DNA-dependent	2.46255e-14	1.10815e-12
DNA metabolic process	2.22539e-07	1.00143e-05
response to stress	3.24867e-06	0.00014619
cell cycle	5.40782e-06	0.000243352
meiosis	3.23835e-05	0.00145726
nucleus organization	0.000340891	0.0153401
protein modification process	0.000343846	0.015473
ribosome biogenesis	0.00315874	0.142143
chromosome segregation	0.0100302	0.451358
translation	0.0126641	0.569885
transport	0.0195461	0.879575
cytokinesis	0.09319	1
vesicle organization	0.118901	1
sporulation resulting in formation of a cellular spore	0.156448	1
signal transduction	0.207599	1
vesicle-mediated transport	0.258091	1
conjugation	0.30668	1
transposition	0.416834	1
cell budding	0.436344	1
cellular protein catabolic process	0.517729	1
pseudohyphal growth	0.567602	1
cellular aromatic compound metabolic process	0.654428	1
cellular homeostasis	0.65661	1
cellular component morphogenesis	0.702139	1
protein complex biogenesis	0.761604	1
vacuole organization	0.819966	1
fungal-type cell wall organization	0.829968	1
peroxisome organization	0.835594	1
other	0.863236	1
cytoskeleton organization	0.91722	1
cellular lipid metabolic process	0.92288	1
cellular amino acid metabolic process	0.933894	1
response to chemical stimulus	0.938427	1
mitochondrion organization	0.952454	1
cellular carbohydrate metabolic process	0.955354	1
heterocycle metabolic process	0.959144	1
cellular membrane organization	0.970291	1
generation of precursor metabolites and energy	0.99585	1
biological_process	0.999937	1
