# Supplementary material for: The Yeast SR-Like Protein Npl3 Links Chromatin Modification to mRNA Processing
Source: PLoS Genet. 2012 Nov 29;8(11):e1003101. doi: 10.1371/journal.pgen.1003101 (PMC3510044; doi:10.1371/journal.pgen.1003101)
Supplement: Table S3 — Protein Complex enrichment analysis. Results of protein complex enrichment analysis with the associated p-values (pre- and post-correction for multiple testing). Significantly enriched complexes in bold are shown in Figure 1B using their more common names. Protein complex definitions were obtained from [89] with the addition of the RAD6 Complex containing RAD6, BRE1 and LGE1, which was not annotated at the time. (XLSX) [file pgen.1003101.s009.xlsx]

## Sheet: Table S3 - Complex Enrichment
Supplementary Table 3. Moehle et al. "The Yeast SR-like Protein Npl3 Links Chromatin Modification to mRNA processing"
GO-term analysis of npl3∆ synthetic interactions by Complex
Protein Complex	Common Name	Adjusted P-value	P-value	#NPL3 Interactors	#Tested Interactors	Interacting Gene Names
Swr1p complex	SWR-C	0	1.08211e-06	5	8	SWC3,ARP6,VPS71,SWR1,VPS72
commitment complex	Commitment Complex	0	2.20615e-05	5	13	MUD2,NAM8,STO1,SMD2,CBC2
COMPASS complex	COMPASS	0	2.36386e-05	4	7	SDC1,SPP1,SET1,BRE2
Ski Complex	Ski Complex	0.003	2.50735e-05	3	3	SKI8,SKI3,SKI2
RES complex	RES	0.003	2.50735e-05	3	3	YLR016C,IST3,BUD13
RAD6/BRE1/LGE1	RAD6-C	0.003	2.50735e-05	3	3	LGE1,YGL058W,BRE1
Golgi transport complex	COG-C	0.005	0.000239999	3	5	COG8,COG6,COG5
SAGA complex	SAGA	0.007	0.000420389	4	13	SPT8,SPT3,ADA2,GCN5
Cdc73p/Paf1p complex	PAF-C	0.014	0.00046963	3	6	LEO1,PAF1,CDC73
Set3p complex	SET3-C	0.021	0.000804123	3	7	SIF2,HOS2,SET3
Rad6p/Rad18p complex		0.128	0.000862425	2	2	RAD18,YGL058W
SBF complex		0.128	0.000862425	2	2	SWI4,SWI6
Sac3p/Thp1p complex		0.128	0.000862425	2	2	THP1,SAC3
Lge1p/Bre1p complex		0.128	0.000862425	2	2	LGE1,BRE1
Gcn1p/Gcn20p complex		0.128	0.000862425	2	2	GCN1,GCN20
U2 snRNP complex		0.141	0.0018477	3	9	IST3,LEA1,SMD2
SLIK (SAGA-like) complex		0.278	0.00347523	3	11	SPT3,ADA2,GCN5
Rpd3L complex		0.284	0.00453437	3	12	PHO23,SAP30,SIN3
THO complex		0.377	0.00497613	2	4	YML062C,YHR167W
U4/U6 x U5 tri-snRNP complex		0.383	0.00576856	3	13	SNU66,LSM7,SMD2
Ada2p/Gcn5p/Ada3 transcription activator complex		0.459	0.00813355	2	5	ADA2,GCN5
U1 snRNP complex		0.628	0.0270984	2	9	NAM8,SMD2
Sds22p/Glc7p complex		0.93	0.0294652	1	1	GLC7
MBF complex		1	0.0580679	1	2	SWI6
Reg1p/Glc7p complex		1	0.0580679	1	2	GLC7
Chz1p/Htz1p/Htb1p complex		1	0.0580679	1	2	YOL012C
Reg2p/Glc7p complex		1	0.0580679	1	2	GLC7
guanyl-nucleotide exchange factor complex		1	0.0580679	1	2	RIC1
alpha-1,6-mannosyltransferase complex(Van1p/Mnn9p)		1	0.0580679	1	2	VAN1
TRAMP complex (Air2p)		1	0.0580679	1	2	AIR2
Gac1p/Glc7p complex		1	0.0580679	1	2	GLC7
Bud14p/Glc7p complex		1	0.0580679	1	2	GLC7
eIF2B		1	0.0580679	1	2	GCN3
Mks1p/Rtg2p complex		1	0.0580679	1	2	MKS1
RNA Degradation Complex		1	0.0580679	1	2	RTT103
MSH2p/MSH6p complex		1	0.0580679	1	2	MSH6
GAL3p/GAL80p complex		1	0.0580679	1	2	GAL3
Fig4p/Vac14p complex		1	0.0580679	1	2	VAC14
Gip1p/Glc7p complex		1	0.0580679	1	2	GLC7
Slx5p/Slx8p complex		1	0.0580679	1	2	HEX3
Bni4p/Glc7p complex		1	0.0580679	1	2	GLC7
Kornberg's mediator (SRB) complex		1	0.0622437	2	14	SOH1,CSE2
Ctf3p protein complex		1	0.0858334	1	3	MCM16
Atg20p/Snx4p/Snx41p complex		1	0.0858334	1	3	SNX41
carboxy-terminal domain protein kinase complex		1	0.0858334	1	3	CTK2
TRAPP complex		1	0.0858334	1	3	GSG1
karyopherin docking subcomplex of the Nuclear Pore Complex (NPC)		1	0.0858334	1	3	NUP170
U6 snRNP complex		1	0.112786	1	4	LSM7
U5 snRNP complex		1	0.112786	1	4	SMD2
DNA-directed RNA polymerase I complex		1	0.112786	1	4	RPA34
retromer complex		1	0.138949	1	5	VPS29
Rpd3S complex		1	0.138949	1	5	SIN3
mRNA cleavage and polyadenylation specificity factor complex		1	0.164345	1	6	GLC7
NuA4 histone acetyltransferase complex		1	0.164345	1	6	EAF7
signalosome complex		1	0.164345	1	6	CSN12
19/22S regulator		1	0.188998	1	7	SEM1
Nuclear exosome complex		1	0.188998	1	7	RRP6
Prp19-associated complex		1	0.188998	1	7	SNT309
cytoplasmic ribosomal small subunit		1	0.395063	2	46	ASC1,RPS18A
cytoplasmic ribosomal large subunit		1	0.854353	1	64	RPL42A
