# Supplementary material for: The Yeast SR-Like Protein Npl3 Links Chromatin Modification to mRNA Processing
Source: PLoS Genet. 2012 Nov 29;8(11):e1003101. doi: 10.1371/journal.pgen.1003101 (PMC3510044; doi:10.1371/journal.pgen.1003101)
Supplement: Table S5 — Averaged microarray results used to generate heat map in Figure 4. Listed are log2 ratios of the intensities for each gene feature for the indicated strains compared to wild-type. “_2” refers to the second intron. Also included are the Intron Accumulation Index scores for each gene used to generate the heat map in Figure S2. (XLS) [file pgen.1003101.s011.xls]

## Sheet: Sheet1
Supplementary Table 5. Moehle et al. "The Yeast SR-like Protein Npl3 Links Chromatin Modification to mRNA processing"
Averaged Microarray log2 ratios and Intron Accumulation Index (IAI)
	Genotypes of comparisons:	bre1∆vsWT	npl3∆vsWT	npl3∆bre1∆vsWT	bre1∆vsWT	npl3∆vsWT	npl3∆bre1∆vsWT	bre1∆vsWT	npl3∆vsWT	npl3∆bre1∆vsWT		bre1∆vsWT	npl3∆vsWT	npl3∆bre1∆vsWT		htb1K123RvsWT	npl3∆vsWT	npl3∆htb1K123RvsWT	htb1K123RvsWT	npl3∆vsWT	npl3∆htb1K123RvsWT	htb1K123RvsWT	npl3∆vsWT	npl3∆htb1K123RvsWT		htb1K123RvsWT	npl3∆vsWT	npl3∆htb1K123RvsWT		ubp8∆vsWT	npl3∆vsWT	npl3∆ubp8∆vsWT	ubp8∆vsWT	npl3∆vsWT	npl3∆ubp8∆vsWT	ubp8∆vsWT	npl3∆vsWT	npl3∆ubp8∆vsWT		ubp8∆vsWT	npl3∆vsWT	npl3∆ubp8∆vsWT
	Strain names of comparisons:	YM1740vsYTK59	YTK234DvsYTK59	YTK391BvsYTK59	YM1740vsYTK59	YTK234DvsYTK59	YTK391BvsYTK59	YM1740vsYTK59	YTK234DvsYTK59	YTK391BvsYTK59		YM1740vsYTK59	YTK234DvsYTK59	YTK391BvsYTK59		WHY326vsWHY334	YTK396AvsWHY334	YTK397AvsWHY334	WHY326vsWHY334	YTK396AvsWHY334	YTK397AvsWHY334	WHY326vsWHY334	YTK396AvsWHY334	YTK397AvsWHY334		WHY326vsWHY334	YTK396AvsWHY334	YTK397AvsWHY334		ubp8∆::KanMXvsYTK59	YTK234DvsYTK59	YTK533AvsYTK59	ubp8∆::KanMXvsYTK59	YTK234DvsYTK59	YTK533AvsYTK59	ubp8∆::KanMXvsYTK59	YTK234DvsYTK59	YTK533AvsYTK59		ubp8∆::KanMXvsYTK59	YTK234DvsYTK59	YTK533AvsYTK59
	Condition:	37ºC 30min	37ºC 30min	37ºC 30min	37ºC 30min	37ºC 30min	37ºC 30min	37ºC 30min	37ºC 30min	37ºC 30min		37ºC 30min	37ºC 30min	37ºC 30min		37ºC 30min	37ºC 30min	37ºC 30min	37ºC 30min	37ºC 30min	37ºC 30min	37ºC 30min	37ºC 30min	37ºC 30min		37ºC 30min	37ºC 30min	37ºC 30min		16ºC 2.5hr	16ºC 2.5hr	16ºC 2.5hr	16ºC 2.5hr	16ºC 2.5hr	16ºC 2.5hr	16ºC 2.5hr	16ºC 2.5hr	16ºC 2.5hr		16ºC 2.5hr	16ºC 2.5hr	16ºC 2.5hr
	Gene Feature:	Exon	Exon	Exon	Intron	Intron	Intron	Junction	Junction	Junction		IAI	IAI	IAI		Exon	Exon	Exon	Intron	Intron	Intron	Junction	Junction	Junction		IAI	IAI	IAI		Exon	Exon	Exon	Intron	Intron	Intron	Junction	Junction	Junction		IAI	IAI	IAI
Systematic Name	(Common Name: Description):
SNR17A	(snR17a: U3)	0.129664	0.294342	0.194766	0.425158	0.511143	0.416993	-0.0398835	0.190434	0.0740903		0.295494	0.216801	0.222227		-0.684632	0.285534	0.216595	0.000869542	0.165476	0.13394	-0.580517	0.302399	0.685478		0.685502	-0.120058	-0.0826553		0.0381419	0.0917395	0.123208	0.181194	0.928298	1.04006	-0.110387	0.0277751	0.125825		0.143052	0.836558	0.916854
SNR17B	(snR17b: U3)	0.524594	0.796913	1.0989	0.334601	0.031835	0.420152	-0.0398835	0.190434	0.0740903		-0.189993	-0.765078	-0.678744		0.0571248	0.846547	1.45672	0.0634607	-0.00615127	0.510402	-0.580517	0.302399	0.685478		0.00633596	-0.852698	-0.946315		-0.0948618	0.38128	0.196193	0.218389	0.68945	0.699049	-0.110387	0.0277751	0.125825		0.31325	0.30817	0.502856
YAL001C	(TFC3: transcription initiation from RNA polymerase III promoter)	-0.017171	-0.109668	0.0323553	-0.130505	0.154709	0.168466	0.0821872	-0.142965	0.265811		-0.113334	0.264377	0.136111		-0.0708926	0.159577	-0.0961072	0.0578011	0.210367	-0.0193209	0.201657	-0.168094	0.211448		0.128694	0.0507903	0.0767863		0.0759027	-0.10507	-0.133265	-0.113295	-0.110084	0.136319	0.0872237	-0.0792069	-0.122302		-0.189197	-0.00501443	0.269584
YAL003W	(EFB1: translational elongation)	-0.00224971	0.0451795	-0.00657672	0.181819	0.134219	0.37398	0.138053	0.0990556	-0.00126649		0.184068	0.0890392	0.380556		0.172165	0.227544	-0.0119407	0.0717344	0.441092	0.394655	0.0407887	0.0135585	0.0800901		-0.100431	0.213548	0.406596		-0.0296429	0.30966	0.359602	0.0689743	1.35578	1.31319	0.00386852	-0.0128792	-0.0209175		0.0986172	1.04612	0.953589
YAL030W	(SNC1: endocytosis)	-0.0854284	0.0335566	0.137709	-0.0401007	-0.143448	0.107251	0.102112	-0.00735097	0.44247		0.0453277	-0.177004	-0.0304575		0.104763	0.225165	0.184286	0.199513	0.0480892	0.205337	0.167334	0.513685	-0.0348414		0.0947502	-0.177076	0.0210505		-0.00357541	-0.153922	-0.0321914	-0.0365912	-0.0130153	0.0491588	0.00106766	-0.316258	-0.35461		-0.0330158	0.140907	0.0813503
YBL018C	(POP8: rRNA processing)	0.129611	-0.0736286	-0.0161554	0.22003	0.0198926	-0.0940593	0.102494	-0.167063	-0.00649902		0.0904191	0.0935212	-0.0779038		0.110037	0.0426437	0.13538	-0.046025	-0.00339623	-0.0415974	-0.0260103	-0.0193803	-0.0900471		-0.156062	-0.0460399	-0.176977		0.0809658	0.340344	0.415985	0.0407493	-0.149092	0.0138784	-0.1589	0.0163287	-0.107873		-0.0402165	-0.489436	-0.402106
YBL026W	(LSM2: nuclear mRNA splicing, via spliceosome)	-0.0367908	-0.0737843	-0.150146	-0.0496323	0.128331	0.0424692	-0.0482983	-0.0746557	-0.114699		-0.0128416	0.202115	0.192615		-0.10126	0.11768	-0.169959	0.0180084	0.0719152	0.030417	0.158379	0.0365401	-0.110677		0.119268	-0.045765	0.200376		0.058301	0.0379014	-0.00155879	-0.011225	0.589822	0.514617	0.0041551	-0.259882	-0.312171		-0.0695261	0.551921	0.516176
YBL027W	(RPL19B: protein biosynthesis)	-0.0319871	-0.0807784	-0.288158	0.0326485	0.0596781	0.13625	0.107688	-0.185699	0.129514		0.0646356	0.140457	0.424408		-0.282235	-0.373209	-0.797711	0.0543845	0.093475	-0.0198804	0.126401	-0.0721642	0.254464		0.33662	0.466684	0.77783		-0.114586	-0.261571	-0.352141	-0.119538	-0.0250696	0.12369	-0.017902	-0.110738	-0.107856		-0.0049521	0.236501	0.475832
YBL040C	(ERD2: protein retention in ER)	0.09498	0.319756	0.0731131	-0.0159678	-0.113115	-0.13869	0.144521	0.408344	0.114852		-0.110948	-0.432871	-0.211804		0.113409	0.510727	0.397848	-0.00100406	-0.0806072	0.0760113	0.0272832	0.696762	0.360184		-0.114413	-0.591334	-0.321836		-0.188689	-0.0858738	-0.227414	-0.0136132	0.00553847	0.0885938	-0.197684	-0.149652	-0.403847		0.175075	0.0914122	0.316008
YBL050W	(SEC17: ER to Golgi transport)	0.0528956	0.0664321	-0.339079	0.0995988	0.0230369	0.107273	0.125566	0.115126	0.028045		0.0467031	-0.0433952	0.446351		0.23417	0.210753	0.124548	0.00874561	0.25733	0.0705279	0.291709	0.248104	0.289662		-0.225424	0.0465773	-0.0540204		-0.0090811	-0.131455	-0.286624	-0.000794243	0.0938637	0.16127	0.0902082	-0.310679	-0.318609		0.00828685	0.225319	0.447894
YBL059C-A	(biological process unknown)	-0.0610287	-0.254954	-0.172507	-0.0306039	0.098447	0.0142595	-0.0496128	-0.0644683	-0.248882		0.0304247	0.353401	0.186766		0.0169041	-0.0812489	-0.195656	-0.0665905	0.0166474	0.00209253	-0.0253693	-0.101893	-0.268725		-0.0834947	0.0978963	0.197749		0.0826441	0.19254	0.31709	-0.0312951	0.18805	0.356142	0.0498349	0.0433415	0.153964		-0.113939	-0.00449048	0.039052
YBL059W	(biological process unknown)	0.0870001	-0.0381306	-0.0560963	0.130378	0.068141	-0.00293426	0.0341037	-0.115362	0.0455907		0.0433775	0.106272	0.0531621		0.0670943	0.119009	-0.125646	-0.0643233	-0.132471	0.0502492	0.0557389	-0.140688	-0.0181278		-0.131418	-0.25148	0.175895		-0.0252118	0.0869247	0.226531	0.134815	-0.189365	-0.0262919	0.112204	-0.0587423	0.133205		0.160027	-0.27629	-0.252823
YBL072C	(RPS8A: protein biosynthesis)	-0.00155143	-0.0775361	-0.314553	0.0553863	0.24221	0.337326	-0.0137535	-0.159275	-0.237425		0.0569377	0.319746	0.651879		-0.149806	-0.314616	-0.340972	-0.0678061	0.147377	0.0195251	0.0066056	-0.553862	-0.358942		0.0820003	0.461993	0.360497		0.0245815	-0.270119	-0.186095	0.0437886	1.04465	1.06915	-0.0467542	-0.186271	-0.333898		0.0192071	1.31477	1.25524
YBL087C	(RPL23A: protein biosynthesis)	-0.152385	-0.173242	-0.467117	0.0730324	0.391904	0.330899	-0.0859558	-0.32021	-0.722345		0.225418	0.565146	0.798016		-0.148474	-0.227509	-0.51291	-0.00503822	0.258337	0.0379787	-0.103484	-0.461822	-0.664334		0.143436	0.485846	0.550888		-0.0738801	-0.120277	-0.268649	-0.157311	0.125655	0.258165	-0.10712	-0.337373	-0.626753		-0.0834308	0.245931	0.526814
YBL091C-A	(SCS22: biological process unknown)	0.0246969	-0.0171272	0.226736	0.136633	0.0675859	0.606414	0.0115461	0.0608548	0.00274918		0.111936	0.084713	0.379679		0.195416	0.134552	0.240185	0.351434	-0.0338782	0.741023	-0.0890246	-0.0579366	-0.0568663		0.156018	-0.168431	0.500838		0.0973322	-0.14666	-0.120967	0.239449	-0.0214767	0.0780779	0.0994251	-0.0820079	-0.0374722		0.142117	0.125183	0.199045
YBL092W	(RPL32: protein biosynthesis)	-0.0363992	-0.0767286	-0.110265	-0.000240362	0.648115	0.613497	-0.105074	-0.187637	-0.504539		0.0361589	0.724843	0.723761		-0.119869	-0.461317	-0.515568	-0.30306	0.638683	0.0934379	-0.288115	-0.615707	-0.779604		-0.183192	1.1	0.609006		-0.101066	-0.00784212	-0.10754	-0.114442	0.498926	0.559754	-0.093362	-0.132976	-0.222097		-0.0133765	0.506768	0.667294
YBR048W	(RPS11B: protein biosynthesis)	0.122027	-0.256088	-0.277052	-0.0230749	0.492321	0.723604	0.159142	-0.31682	-0.410741		-0.145102	0.748409	1.00066		-0.0276482	-0.558804	-0.703932	-0.0536831	0.571926	0.440263	-0.0576902	-0.624196	-0.822524		-0.0260349	1.13073	1.1442		-0.126288	-0.533862	-0.618865	-0.0883123	0.293773	0.217529	-0.076818	-0.486469	-0.56273		0.037976	0.827635	0.836394
YBR078W	(ECM33: cell wall organization and biogenesis)	-0.267782	0.101274	-0.000143533	0.0860505	0.0657759	0.0940914	0.252345	0.749613	0.487607		0.353832	-0.0354982	0.094235		-0.599884	-0.361103	-0.551225	-0.417788	0.0655717	-0.372139	-0.430305	0.699505	0.551998		0.182095	0.426675	0.179086		-0.0853835	0.0352408	0.0290379	0.204361	0.215804	0.556789	0.0197692	0.191023	0.25137		0.289744	0.180563	0.527751
YBR082C	(UBC4: response to stress)	-0.191794	0.18003	-0.165484	0.0656258	-0.112345	-0.0452307	0.219498	-0.282166	-0.104274		0.25742	-0.292375	0.120253		-0.0252135	0.425575	0.480909	0.12295	-0.027527	-0.00446248	-0.079114	0.220331	-0.129305		0.148163	-0.453102	-0.485372		-0.543324	0.255532	0.105416	0.115383	0.102238	0.125889	-0.0962043	-0.290471	0.395188		0.658707	-0.153294	0.0204732
YBR084C-A	(RPL19A: protein biosynthesis)	0.0820105	-0.0596474	-0.6469	0.0522759	0.674807	0.538613	-0.0539494	-0.186586	-0.0646762		-0.0297346	0.734455	1.18551		-0.0692365	-0.36569	-0.659558	-0.0441706	0.49031	0.170803	-0.00961098	0.0525162	-0.0732017		0.0250659	0.856	0.830361		-0.0484128	-0.317668	-0.417983	-0.123968	0.204926	0.268375	0.0615521	0.0213318	0.263986		-0.0755555	0.522594	0.686358
YBR089C-A	(NHP6B: regulation of transcription from RNA polymerase II promoter)	0.0505021	0.0446244	0.0789565	0.0288499	0.0817184	0.0891688	-0.0056645	0.128892	-0.00897725		-0.0216522	0.037094	0.0102123		-0.0151185	-0.0134576	0.0949235	-0.0666014	0.00953983	0.0928057	-0.0832876	-0.0692843	-0.063937		-0.0514829	0.0229975	-0.00211785		-0.0565096	0.290827	0.230529	0.000346902	0.462864	0.447041	-0.0494584	-0.137279	0.00527412		0.0568565	0.172037	0.216512
YBR119W	(MUD1: nuclear mRNA splicing, via spliceosome)	-0.0973155	-0.0686956	-0.286386	-0.0254137	0.24986	-0.00385126	-0.0921516	-0.116663	-0.213178		0.0719018	0.318556	0.282535		-0.00403434	-0.0684654	-0.0625133	-0.160908	0.15716	-0.0600363	-0.163199	0.016887	-0.121262		-0.156873	0.225625	0.00247697		0.0469915	0.474057	0.32042	-0.0419651	0.963799	0.792126	-0.187673	0.836342	0.659456		-0.0889565	0.489742	0.471706
YBR181C	(RPS6B: protein biosynthesis)	-0.0274346	-0.192277	-0.0827652	-0.0273662	0.276092	0.170036	0.0114181	-0.0784367	-0.742597		6.83881e-05	0.468369	0.252801		-0.112799	-0.279411	-0.588499	-0.0261161	0.126429	0.0019333	-0.119162	-0.465455	-0.862082		0.086683	0.40584	0.590433		-0.055461	0.0285147	-0.0351971	-0.0295203	0.129062	0.0135433	0.054662	-0.53951	-0.715044		0.0259407	0.100548	0.0487404
YBR186W	(PCH2: regulation of meiosis)	0.228866	-0.0511494	0.137548	0.0796224	0.0474537	0.102714	0.12709	-0.131958	0.0171492		-0.149244	0.0986031	-0.0348342		0.0715013	-0.00807673	0.216077	0.104182	-0.0522558	-0.0843931	0.0459647	-0.110426	0.330113		0.0326806	-0.0441791	-0.30047		0.189687	0.172459	0.175172	0.181647	-0.125111	-0.203574	0.049155	-0.0516675	-0.142935		-0.00804093	-0.297569	-0.378746
YBR189W	(RPS9B: protein biosynthesis)	-0.105262	-0.179386	-0.42787	-0.100476	0.37794	0.373205	-0.199883	-0.231604	-0.791615		0.00478574	0.557326	0.801075		0.057104	-0.318637	-0.389575	-0.209453	0.135322	-0.0261743	-0.167056	-0.27309	-0.43573		-0.266557	0.453958	0.363401		-0.0371996	-0.297525	-0.427489	-0.295141	0.0894452	0.0397134	0.143042	-0.296166	-0.395344		-0.257942	0.38697	0.467202
YBR191W	(RPL21A: protein biosynthesis)	-0.259412	-0.0466517	-0.64845	-0.0703269	0.422463	0.392164	-0.0459645	-0.0800043	0.040122		0.189085	0.469115	1.04061		-0.176715	-0.505965	-0.92292	-0.0901724	0.472632	0.184385	0.0638015	0.0307034	0.0843378		0.0865421	0.978597	1.10731		-0.157442	-0.261242	-0.411791	-0.0670748	0.182712	0.260596	0.0598778	-0.100101	-0.030531		0.0903669	0.443954	0.672387
YBR219C	(biological process unknown)	0.00364869	0.0646421	0.132664	-0.0276376	0.628231	0.259333	-0.0162943	0.016143	0.0158038		-0.0312863	0.563588	0.126669		0.0952754	0.464703	0.334727	-0.0838062	0.576693	0.21977	0.149211	-0.0965437	0.079898		-0.179082	0.11199	-0.114957		0.0737318	0.631084	1.01383	-0.0150702	0.683244	1.11906	0.0278874	0.0225866	-0.0523748		-0.0888019	0.0521601	0.105226
YBR230C	(biological process unknown)	-0.232849	-0.261308	-0.795222	0.0987164	-0.219934	-0.215723	0.11336	-0.39873	-0.0814266		0.331566	0.041374	0.579499		-0.153213	-0.129224	-0.599349	0.00956209	-0.117834	-0.170659	0.00544291	-0.109223	-0.291266		0.162775	0.0113893	0.428689		-0.112948	-0.666012	-0.564449	-0.126149	-0.250913	-0.0951276	0.00671709	-0.0990671	-0.0642911		-0.0132016	0.415098	0.469321
YCR028C-A	(RIM1: mitochondrial genome maintenance)	-0.0565482	-0.129742	-0.153979	-0.0419155	-0.0464678	-0.0696451	-0.00983018	-0.0852345	-0.033498		0.0146327	0.083274	0.0843339		0.0776252	0.0744634	-0.247658	-0.0819564	0.0326106	0.0208558	-0.00816715	0.16331	-0.0427698		-0.159582	-0.0418528	0.268514		0.0801689	-0.0196685	-0.0637554	-0.100415	-0.0161903	0.109909	-0.0271155	0.490709	0.480398		-0.180584	0.00347825	0.173665
YCR031C	(RPS14A: protein biosynthesis)	-0.199689	-0.141819	-0.449463	-0.139987	0.103692	-0.40166	-0.275146	-0.00550933	-0.719897		0.0597028	0.245511	0.0478029		-0.242377	-0.315204	-0.664035	-0.367655	-0.26347	-0.783032	-0.277282	-0.436309	-0.860418		-0.125279	0.0517342	-0.118997		0.131124	-0.010532	0.00312395	0.0194474	0.356078	0.37724	0.147533	-0.2189	-0.205442		-0.111677	0.36661	0.374116
YCR097W	(HMRA1: regulation of transcription, mating-type specific)	0.0642573	-0.0843758	0.148347	-0.0489312	0.0730973	0.0017096	0.0918662	0.445117	0.100177		-0.113189	0.157473	-0.146638		0.261875	-0.133484	0.279049	-0.260328	0.119892	-0.152726	-0.0272067	0.0797156	-0.00557202		-0.522203	0.253376	-0.431775		0.099852	-0.153574	-0.158123	-0.163719	-0.127299	-0.0807687	0.0602417	-0.130187	0.0600053		-0.263571	0.0262747	0.0773542
YCR097W_2	(HMRA1: regulation of transcription, mating-type specific)	0.0642573	-0.0843758	0.148347	0.0230976	0.199134	-0.00786446	0.298762	-0.367979	-0.0524284		-0.0411597	0.28351	-0.156212		0.261875	-0.133484	0.279049	-0.0118009	-0.166668	-0.0173678	-0.0410623	-0.177203	-0.103918		-0.273676	-0.0331839	-0.296417		0.099852	-0.153574	-0.158123	-0.0339489	-0.241745	0.0226487	0.0658862	-0.350616	-0.42342		-0.133801	-0.0881711	0.180772
YDL012C	(biological process unknown)	0.0563356	-0.0365664	-0.0854825	0.0401009	0.0671003	0.182999	0.259852	0.499622	0.178851		-0.0162347	0.103667	0.268482		-0.0690433	0.00132174	0.0702298	-0.0222165	0.012375	-0.0188616	-0.126575	0.352628	0.149073		0.0468269	0.0110532	-0.0890915		-0.124255	-0.142913	0.00515965	-0.0200917	0.0845322	0.229136	-0.177449	-0.252945	0.0783141		0.104163	0.227445	0.223976
YDL029W	(ARP2: actin filament organization)	-0.0971653	0.0355618	-0.279934	0.111469	-0.0916273	0.352826	0.0886429	-0.204502	0.00866091		0.208635	-0.127189	0.632759		0.0126907	0.432537	-0.182644	0.137605	0.0403248	0.275073	-0.113792	0.0862099	-0.0770187		0.124915	-0.392212	0.457718		-0.285985	-0.337418	-0.358251	-0.0338676	0.26636	0.411429	0.0500566	-0.273353	0.00278746		0.252118	0.603778	0.769679
YDL061C	(RPS29B: protein biosynthesis)	0.110403	-0.40571	-0.0868827	-0.0173371	0.270299	0.420585	0.0405694	0.0260145	0.0937547		-0.12774	0.676009	0.507468		0.184398	-0.60339	-0.567954	-0.0252886	0.295106	0.1735	-0.00604352	0.0414336	0.00351782		-0.209686	0.898495	0.741454		-0.0459284	-0.136433	-0.305399	-0.174889	0.272082	0.354172	-0.150378	-0.0526768	-0.123009		-0.12896	0.408515	0.65957
YDL064W	(UBC9: G2/M transition of mitotic cell cycle)	-0.013576	-0.186767	-0.17828	0.0314203	-0.208492	-0.0847505	0.0468056	-0.0282405	0.192986		0.0449963	-0.0217252	0.0935298		-0.0298856	-0.290848	-0.532526	-0.120904	-0.143725	-0.106139	0.351368	-0.0834898	0.252296		-0.0910181	0.147124	0.426387		0.0819254	-0.246184	-0.290166	0.014442	0.0328107	-0.0489779	0.0228718	-0.0295901	-0.0385003		-0.0674833	0.278995	0.241188
YDL075W	(RPL31A: protein biosynthesis)	-0.0757658	-0.519525	-0.674673	0.0111735	0.314535	0.476012	-0.0542883	-0.524	-0.967855		0.0869393	0.83406	1.15069		-0.023195	-0.843212	-0.956566	0.114326	0.538838	0.566356	-0.126581	-0.717783	-0.924064		0.137521	1.38205	1.52292		-0.0196123	-0.252845	-0.316162	0.00706003	0.0658772	0.12105	-0.108948	-0.184953	-0.253132		0.0266724	0.318722	0.437212
YDL079C	(MRK1: protein amino acid phosphorylation)	-0.0574363	0.233504	0.0956138	0.0206338	0.330191	0.0347788	0.0466044	-0.164565	-0.0817614		0.0780701	0.0966871	-0.060835		-0.063446	0.197825	0.104206	-0.115719	0.262407	0.114683	0.163758	-0.0367957	0.0915508		-0.0522727	0.0645821	0.0104771		0.0118554	0.228317	0.300748	-0.00861598	0.128938	0.200551	0.0876688	-0.249762	-0.313481		-0.0204713	-0.0993782	-0.100198
YDL082W	(RPL13A: protein biosynthesis)	0.00159773	-0.0839065	-0.604323	0.140697	0.600066	0.569637	0.064277	-0.196059	-0.168623		0.139099	0.683972	1.17396		0.0301953	-0.638891	-0.947002	-0.0547099	0.392589	0.269412	0.054793	-0.334982	-0.0473148		-0.0849052	1.03148	1.21641		-0.225477	-0.39685	-0.640529	-0.104808	0.261169	0.155869	-0.0533154	-0.340943	-0.32586		0.120669	0.658019	0.796398
YDL083C	(RPS16B: protein biosynthesis)	0.0300967	-0.14716	-0.320264	0.168613	0.525585	0.552151	0.0494607	-0.11771	-0.0833324		0.138516	0.672745	0.872414		-0.0628802	-0.270258	-0.768461	-0.20315	0.417808	-0.00361828	0.14792	-0.136378	0.0635654		-0.14027	0.688066	0.764843		-0.0518864	-0.255886	-0.440007	-0.133509	0.215105	0.243587	0.057417	0.0369476	-0.127324		-0.081623	0.470992	0.683594
YDL108W	(KIN28: protein amino acid phosphorylation)	0.00553929	-0.0149354	-0.105271	-0.0581777	-0.254473	-0.0471537	-0.0159988	0.0614838	0.123122		-0.0637169	-0.239538	0.0581172		-0.000567172	0.119117	-0.000527912	0.000218142	-0.154298	-0.141722	0.360687	0.0873252	0.395909		0.000785314	-0.273415	-0.141194		0.0375122	-0.0652989	0.00906232	-0.0173304	0.0113684	0.08158	0.052326	-0.0492485	-0.0675459		-0.0548425	0.0766673	0.0725177
YDL115C	(IWR1: meiosis)	-0.0107155	-0.119047	0.125574	0.0914304	0.28935	0.103555	0.0319258	0.0142402	0.115239		0.102146	0.408397	-0.0220187		0.252427	-0.192653	0.201753	-0.0409633	0.0164892	-0.0733452	0.247584	-0.0216028	0.209205		-0.29339	0.209142	-0.275098		0.100235	-0.119528	-0.111785	0.0352493	0.15425	0.0380281	0.0257758	-0.0433122	-0.0854558		-0.0649859	0.273778	0.149813
YDL125C	(HNT1: nucleotide metabolism)	0.0454971	0.12106	-0.0862221	0.12226	-0.0484394	0.0577552	0.00176957	0.109258	-0.0543841		0.0767627	-0.169499	0.143977		0.106873	0.147071	-0.126047	-0.00722261	0.0983204	-0.155797	0.0618651	-0.210523	-0.0062679		-0.114095	-0.0487508	-0.0297503		-0.28826	0.0264567	-0.39838	-0.271363	0.0680315	-0.175799	-0.074778	-0.101896	-0.169441		0.0168971	0.0415748	0.222582
YDL130W	(RPP1B: translational elongation)	0.163053	-0.0995052	0.026881	-0.0187743	0.394665	0.257029	-0.179919	-0.14432	-0.180374		-0.181827	0.494171	0.230148		-0.0706855	0.0193665	-0.455155	-0.22834	0.0587489	-0.489073	-0.286844	-0.0644147	-0.20222		-0.157654	0.0393824	-0.033918		-0.0603935	-0.056629	-0.0496359	-0.119013	-0.00205672	-0.0258664	0.0690219	-0.179641	-0.266906		-0.0586193	0.0545723	0.0237695
YDL136W	(RPL35B: protein biosynthesis)	-0.0642247	-0.0710007	-0.381206	0.0547362	0.330365	0.34552	-0.020238	-0.362061	-0.442162		0.118961	0.401366	0.726725		-0.121237	-0.267044	-0.490872	0.106148	0.292783	0.354818	-0.170414	-0.394505	-0.257123		0.227386	0.559827	0.845691		-0.245469	-0.430603	-0.600081	-0.0374475	0.273245	0.270317	-0.193963	-0.495311	-0.57619		0.208022	0.703848	0.870398
YDL137W	(ARF2: ER to Golgi transport)	-0.0996599	-0.0141546	-0.0492688	0.163154	0.0688168	0.176369	-0.123058	0.133197	-0.0067661		0.262814	0.0829714	0.225638		0.0358019	0.238153	0.143993	0.192514	0.217962	0.414404	-0.12432	0.379783	0.348845		0.156712	-0.0201908	0.270411		-0.106567	-0.207949	-0.176095	-0.0886154	0.31801	0.260316	-0.236626	-0.170713	-0.12515		0.017952	0.525959	0.436411
YDL189W	(RBS1: galactose metabolism)	-0.233025	0.0275441	-0.265642	-0.00760682	0.0936689	-0.10637	0.0788458	0.0890643	0.19944		0.225418	0.0661248	0.159273		-0.0631202	-0.0748669	-0.441317	-0.0476875	-0.188018	0.0220535	0.160095	0.0403719	0.185037		0.0154327	-0.113151	0.463371		0.0537989	-0.11762	-0.285776	0.046602	-0.203375	-0.121536	0.0346304	-0.00981079	-0.143306		-0.00719688	-0.0857549	0.16424
YDL191W	(RPL35A: protein biosynthesis)	0.0261667	-0.0834758	-0.139612	0.0913829	0.770681	0.947579	0.123199	0.0437301	-0.0038643		0.0652162	0.854157	1.08719		-0.145772	-0.27524	-0.623708	-0.246585	0.37132	0.136332	0.0816113	-0.127024	0.110508		-0.100813	0.64656	0.76004		-0.0167691	-0.103328	-0.283729	-0.0428207	0.334726	0.372262	0.0890223	-0.0104663	-0.170826		-0.0260516	0.438055	0.655991
YDL219W	(DTD1: translation)	-0.0495904	-0.039859	-0.320372	0.092502	0.0301876	-0.0678445	-0.102272	-0.0954022	-0.4895		0.142092	0.0700465	0.252528		-0.0903055	-0.0630222	-0.364536	-0.00605106	-0.0109206	-0.0734675	-0.191972	-0.0808124	-0.490094		0.0842544	0.0521016	0.291068		0.0759768	0.0582175	0.170978	0.0888151	0.10599	0.150405	0.0850083	0.105157	0.25912		0.0128382	0.0477722	-0.0205727
YDR005C	(MAF1: negative regulation of transcription from RNA polymerase III promoter)	0.0499856	-0.108897	-0.0263912	-0.0586696	0.173309	0.0639187	0.094308	-0.0839864	0.0317204		-0.108655	0.282205	0.0903099		-0.0798721	0.0157627	-0.045295	-0.0452361	-0.0207386	0.0100438	-0.106579	-0.0613193	-0.0257765		0.0346361	-0.0365013	0.0553388		-0.0960184	-0.0899836	0.00658135	-0.178716	0.0566271	0.12576	0.0264599	-0.0273596	0.184875		-0.0826974	0.146611	0.119178
YDR025W	(RPS11A: protein biosynthesis)	0.0506892	0.0483438	-0.122111	0.0788362	0.181613	0.203581	0.00605144	-0.0400854	-0.125247		0.028147	0.13327	0.325692		0.0252673	-0.433107	-0.365558	0.0251435	0.271135	0.168761	-0.00955267	-0.113087	-0.112212		-0.000123797	0.704242	0.534319		-0.108782	-0.298078	-0.288276	0.0562563	0.247648	0.247048	-0.131479	-0.260684	-0.131957		0.165039	0.545726	0.535324
YDR059C	(UBC5: endocytosis)	0.480592	0.24319	0.576672	0.160618	0.234999	0.278616	0.0862331	0.064848	0.0149601		-0.319973	-0.0081914	-0.298056		0.312975	0.467125	0.752597	0.0444573	0.313435	0.102425	-0.0489804	-0.0645126	-0.0466914		-0.268517	-0.153691	-0.650172		-0.0866117	0.649682	0.463936	-0.068266	0.597639	0.47416	-0.0369023	-0.143506	-0.0763142		0.0183457	-0.0520436	0.0102236
YDR064W	(RPS13: protein biosynthesis)	-0.0389494	-0.0333398	-0.248084	-0.085052	0.630795	0.495944	-0.0553852	-0.196105	-0.764717		-0.0461026	0.664135	0.744028		0.0472517	-0.187522	0.0488068	-0.192451	0.545798	0.308137	-0.07593	-0.498329	-0.521603		-0.239703	0.733319	0.25933		0.0766791	-0.221853	-0.263277	0.160144	0.233443	0.295603	0.0165064	-0.586904	-0.694661		0.0834645	0.455296	0.55888
YDR092W	(UBC13: protein monoubiquitination)	0.0283767	0.00749469	0.407577	0.054373	-0.0827243	-0.0555228	-0.0874461	-0.105323	0.0948216		0.0259963	-0.090219	-0.4631		0.172628	0.10121	0.41254	0.120353	-0.0490659	0.144576	0.222968	0.124708	0.0713785		-0.0522752	-0.150276	-0.267964		0.128937	0.0498467	0.109537	-0.031014	0.104537	0.21366	0.152117	0.113811	-0.101558		-0.159951	0.0546903	0.104123
YDR129C	(SAC6: endocytosis)	-0.554215	-0.0435236	-0.418771	0.0708543	0.24894	0.168487	-0.0323452	-0.0123065	-0.36138		0.62507	0.292463	0.587259		-0.295002	0.354094	-0.202572	-0.0113897	0.13175	0.216618	-0.334213	0.0509417	-0.212911		0.283613	-0.222344	0.41919		-0.391776	-0.0429355	-0.171346	-0.0393178	-0.0660286	0.284682	-0.187097	0.0204958	-0.180102		0.352458	-0.0230931	0.456027
YDR139C	(RUB1: protein deneddylation)	0.142852	0.204429	0.661508	0.00167214	0.112966	0.171395	-0.0169186	0.00581585	-0.00133841		-0.141179	-0.0914634	-0.490113		0.162845	-0.024915	0.376917	0.0617436	0.0623297	0.0479226	0.0840934	0.0474307	0.0878484		-0.101101	0.0872447	-0.328994		0.150568	-0.0157524	0.00582517	0.0770165	0.116458	-0.021914	-0.0348373	-0.0253607	-0.123447		-0.0735514	0.132211	-0.0277392
YDR305C	(HNT2: nucleoside catabolism)	-0.0938489	-0.16231	0.0845513	0.246754	0.741686	0.658551	-0.27143	0.0857739	-0.165635		0.340603	0.903996	0.574		0.086604	0.135989	0.240903	0.131927	0.719489	0.813593	-0.221503	0.18663	-0.0397534		0.0453228	0.5835	0.57269		-0.000859583	-0.0549495	0.0727208	0.0508779	0.339804	0.354215	-0.114237	0.215613	0.489534		0.0517375	0.394753	0.281494
YDR367W	(biological process unknown)	0.13713	-0.152331	0.0177971	0.153629	0.127656	0.317687	0.180511	-0.557817	-0.0768197		0.0164992	0.279987	0.29989		0.000600581	-0.0645037	-0.123274	-0.0793588	-0.102371	0.167236	-0.104422	0.110805	0.234835		-0.0799594	-0.0378673	0.29051		0.0957111	-0.0609975	0.044908	0.0571592	0.0977988	0.221314	0.139923	0.185116	0.0575188		-0.0385518	0.158796	0.176406
YDR381W	(YRA1: mRNA-nucleus export)	-0.0143075	0.00785071	-0.0902572	0.133931	0.155013	0.275554	0.0295716	-0.2037	-0.266146		0.148239	0.147162	0.365812		-0.169228	-0.000701408	0.0795024	-0.0618932	0.283183	0.274656	0.0253038	-0.296813	-0.273129		0.107334	0.283884	0.195153		0.0113031	-0.126184	0.0775104	0.10911	0.00105296	0.200865	0.0170274	-0.275662	-0.137744		0.0978073	0.127237	0.123354
YDR397C	(NCB2: negative regulation of transcription from RNA polymerase II promoter)	0.0103466	0.151007	-0.0711588	-0.054804	-0.0180071	0.0441156	0.254092	-0.292139	-0.0362237		-0.0651506	-0.169015	0.115274		0.00205536	0.0777056	-0.134055	0.0791895	-0.142478	0.0750868	0.105596	-0.260524	0.165533		0.0771341	-0.220183	0.209142		0.018786	0.0206716	0.173673	0.0135166	-0.00644178	-0.0682079	0.197456	-0.070659	-0.30521		-0.00526933	-0.0271134	-0.241881
YDR424C	(DYN2: microtubule-based process)	-0.0298542	-0.00506918	0.132924	0.0637895	-0.0649084	-0.00465408	0.157537	-0.178744	0.152087		0.0936437	-0.0598392	-0.137578		0.154703	-0.0196006	0.213441	0.238173	-0.0544212	0.232713	0.163916	-0.188297	0.253486		0.0834702	-0.0348206	0.0192717		0.0229058	0.00557477	0.203192	-0.033981	0.0345464	0.258566	0.0750686	-0.102593	-0.113067		-0.0568868	0.0289716	0.055374
YDR424C_2	(DYN2: microtubule-based process)	-0.0298542	-0.00506918	0.132924	0.0935064	0.00387348	0.0509623	0.104115	0.110651	0.378693		0.123361	0.00894266	-0.0819614		0.154703	-0.0196006	0.213441	0.0839872	-0.0301897	0.102012	0.246774	0.0656064	0.492171		-0.0707156	-0.010589	-0.111429		0.0229058	0.00557477	0.203192	0.00555634	0.121803	0.0674082	0.0300673	0.0395111	-0.075261		-0.0173495	0.116228	-0.135784
YDR447C	(RPS17B: protein biosynthesis)	0.134931	-0.0837195	-0.270815	0.039671	0.204372	0.265864	0.115566	0.0225257	-0.121537		-0.09526	0.288091	0.536679		0.211472	-0.132974	-0.442191	-0.0573292	0.269498	0.115881	0.25525	-0.0585718	-0.21549		-0.268802	0.402472	0.558071		0.108333	-0.354864	-0.417426	-0.110882	0.123503	0.330368	0.130699	-0.230698	-0.410495		-0.219215	0.478367	0.747794
YDR450W	(RPS18A: protein biosynthesis)	-0.0717687	-0.124528	-0.38911	0.171494	0.241021	0.381136	0.0706994	0.351539	0.0450316		0.243262	0.365549	0.770246		-0.109971	-0.352597	-0.667273	-0.192122	0.364105	0.0461307	-0.0112433	0.0919419	0.059516		-0.0821512	0.716702	0.713404		-0.0933053	-0.177272	-0.348955	-0.0235846	0.11871	0.207111	-0.0215516	-0.0142857	-0.0520805		0.0697206	0.295982	0.556066
YDR471W	(RPL27B: protein biosynthesis)	-0.224211	-0.279494	-0.206105	0.121342	-0.122285	0.194667	-0.189818	-0.321849	-0.664151		0.345553	0.157209	0.400773		-0.072038	-0.237506	-0.136291	0.139243	-0.0283532	0.457547	-0.112545	-0.453211	-0.7219		0.211281	0.209153	0.593837		-0.0167345	-0.391128	-0.33625	0.0936775	-0.180995	-0.219129	0.0293295	-0.421273	-0.645621		0.110412	0.210134	0.117121
YDR500C	(RPL37B: protein biosynthesis)	-0.000768145	-0.399367	-0.176524	-0.0683917	0.154655	0.20228	0.03597	-0.229789	-0.0158951		-0.0676236	0.554022	0.378804		-0.0917802	-0.178314	-0.33721	-0.0734312	0.220215	0.217128	0.186408	-0.230178	-0.0518761		0.0183491	0.398529	0.554339		-0.00619943	0.11496	0.0703351	0.0243982	0.179616	0.294208	0.0163978	-0.237891	-0.372664		0.0305976	0.0646563	0.223873
YEL012W	(UBC8: protein monoubiquitination)	0.0558839	-0.0410262	0.101064	0.0396932	0.00620401	-0.0168183	0.0912905	-0.0203195	-0.101311		-0.0161907	0.0472303	-0.117882		0.185422	0.0877262	0.190565	0.0906969	-0.0443043	0.0674115	0.169433	0.0917057	0.105142		-0.0947253	-0.13203	-0.123153		0.0703056	-0.0940235	-0.0760715	0.0890427	-0.00768222	0.180046	0.0403215	-0.0948208	-0.171357		0.0187371	0.0863412	0.256118
YER003C	(PMI40: protein amino acid glycosylation)	-0.0861178	-0.213826	0.0252022	0.0958709	0.0485766	0.131313	-0.157748	-0.226371	-0.139119		0.181989	0.262403	0.106111		-0.0936013	-0.382095	-0.190942	-0.0278526	0.132245	-0.274512	-0.101736	-0.233871	-0.151819		0.0657488	0.51434	-0.0835701		0.215689	-0.102417	0.169617	0.0184849	0.133149	0.225211	0.0139747	-0.319898	-0.1091		-0.197204	0.235567	0.0555938
YER007C-A	(RBF20: biological process unknown)	0.0185948	-0.146252	-0.0645956	-0.0158122	-0.0542274	-0.0368653	-0.0193818	-0.169161	-0.135843		-0.034407	0.092025	0.0277303		0.0120696	-0.0385151	-0.0956232	-0.049331	-0.0303757	-0.0449913	0.243101	-0.200824	-0.089572		-0.0614006	0.00813946	0.0506319		0.140565	-0.106615	-0.0226858	0.0152213	0.524834	0.887256	0.0123536	-0.355573	-0.419772		-0.125343	0.631449	0.909942
YER044C-A	(MEI4: sporulation (sensu Fungi))	-0.061067	0.0695553	0.117621	-0.0102121	0.0587099	0.106679	-0.088263	-0.0968219	0.0317201		0.0508549	-0.0108453	-0.0109418		0.0006771	-0.071599	0.356899	-0.0420146	-0.0022504	0.0896258	0.258027	-0.0750836	0.233277		-0.0426917	0.0693486	-0.267273		-0.0609908	0.127133	0.148663	0.014336	0.309205	0.589246	-0.023659	-0.11672	-0.103603		0.0753269	0.182073	0.440583
YER056C-A	(RPL34A: protein biosynthesis)	-0.141268	-0.152048	-0.142271	-0.0147329	0.143775	0.170641	0.0084922	-0.0288496	-0.122857		0.126536	0.295824	0.312912		-0.0485872	-0.181524	0.00570968	0.0457956	0.0845296	0.0911694	0.0364368	-0.0519607	-0.025087		0.0943828	0.266054	0.0854597		-0.0987815	-0.132573	-0.124996	-0.0409763	0.156113	0.242585	0.0218345	-0.152576	-0.0641003		0.0578052	0.288686	0.367581
YER074W	(RPS24A: protein biosynthesis)	0.0631083	0.0160829	0.138004	0.0871503	0.279635	0.576779	0.00257692	-0.133707	0.0161872		0.024042	0.263552	0.438775		0.259935	0.145704	0.283688	-0.144167	0.460904	0.209889	0.150441	-0.171592	-0.233442		-0.404102	0.3152	-0.073799		0.0428318	0.121399	-0.00554626	0.0118494	0.583405	0.654602	0.0891109	-0.241334	-0.285281		-0.0309824	0.462006	0.660148
YER074W-A	(YOS1: ER to Golgi transport)	0.0947031	0.00340801	0.101078	0.0695653	-0.0231181	0.104744	0.0255433	-0.0400498	-0.099484		-0.0251378	-0.0265261	0.00366592		0.212214	-0.0548312	0.0148849	0.285244	0.00995385	0.271864	0.152075	-0.0998814	-0.0215625		0.0730298	0.064785	0.256979		0.00555136	0.00774334	-0.0501977	0.0234255	-0.029285	-0.0229844	-0.0744475	-0.103101	-0.102764		0.0178741	-0.0370283	0.0272133
YER074W-A_2	(YOS1: ER to Golgi transport)	0.0947031	0.00340801	0.101078	0.188737	-0.107794	-0.196974	0.0716456	-0.0660701	0.106635		0.0940337	-0.111202	-0.298052		0.212214	-0.0548312	0.0148849	-0.142406	-0.506772	-0.588441	0.254956	-0.199623	0.195616		-0.35462	-0.451941	-0.603326		0.00555136	0.00774334	-0.0501977	-0.0581103	0.0555004	-0.231529	-0.0935023	-0.332544	-0.10292		-0.0636617	0.047757	-0.181331
YER093C-A	(biological process unknown)	-0.0611516	0.0581497	-0.0835924	0.0136874	0.0972499	-0.0087395	-0.090351	0.0358105	-0.143239		0.074839	0.0391002	0.0748529		-0.0983097	-0.0884088	-0.0269678	-0.257669	-0.0779642	-0.195297	-0.0178025	-0.102954	0.0150339		-0.159359	0.0104446	-0.168329		0.0260812	-0.0565616	0.0485119	-0.0690416	0.0140439	0.0891285	-0.0628082	-0.00683934	-0.0963566		-0.0951229	0.0706055	0.0406166
YER102W	(RPS8B: protein biosynthesis)	0.0635949	-0.0730483	-0.109742	0.0414095	0.45879	0.527078	0.096434	-0.120162	-0.369551		-0.0221855	0.531838	0.63682		0.117072	-0.380553	-0.244511	-0.0225115	0.333985	0.257541	-0.0108943	-0.609364	-0.737836		-0.139584	0.714538	0.502052		0.0586574	-0.248783	-0.336467	0.000578433	0.340758	0.229434	0.166747	-0.448928	-0.475087		-0.058079	0.589541	0.565901
YER117W	(RPL23B: protein biosynthesis)	0.182531	0.0185988	0.0888213	0.193989	1.11632	1.40011	0.121556	-0.116305	-0.00568183		0.0114579	1.09772	1.31129		0.12956	0.121632	-0.12836	0.136989	0.850022	0.439224	-0.138802	-0.115339	-0.0336335		0.00742813	0.728389	0.567584		0.113259	-0.0832376	-0.134041	-0.127128	0.74969	0.702257	0.00652778	-0.0416322	-0.082222		-0.240388	0.832928	0.836298
YER131W	(RPS26B: protein biosynthesis)	-0.23568	-0.223907	-0.136827	0.0644864	0.110408	0.449089	-0.0903501	0.178584	0.317214		0.300166	0.334315	0.585916		-0.0796506	-0.506351	-0.36248	0.257977	0.332543	0.550179	0.15107	0.0492274	0.294008		0.337627	0.838895	0.912659		-0.031203	-0.461981	-0.591476	-0.0257572	0.0322595	0.143893	0.0521652	-0.239225	-0.277036		0.00544579	0.494241	0.735369
YER133W	(GLC7: 35S primary transcript processing)	-0.000812601	0.134082	-0.197297	0.137266	1.22219	1.24943	0.0128351	-0.0438425	-0.483502		0.138078	1.08811	1.44673		-0.183666	0.499971	0.0420032	-0.105745	1.25794	0.98958	-0.0477501	0.010653	-0.318073		0.0779214	0.757972	0.947577		-0.367726	0.158892	-0.00486556	-0.110407	1.23275	1.08481	-0.0363762	-0.101792	-0.348146		0.257319	1.07386	1.08967
YER179W	(DMC1: meiosis)	0.145646	-0.113779	0.337186	0.256118	0.129273	0.0812872	0.214728	0.196427	0.186396		0.110472	0.243052	-0.255898		0.134287	0.229569	0.365102	0.05456	0.0182202	-0.0764717	0.143921	0.230652	-0.00395337		-0.0797265	-0.211349	-0.441574		0.137649	0.299764	0.239773	0.0645753	0.0608121	0.129992	-0.0798623	0.152013	-0.0526031		-0.073074	-0.238952	-0.109781
YFL034C-A	(RPL22B: protein biosynthesis)	-0.220323	-0.139255	-0.337273	-0.120631	-0.0514716	-0.311983	-0.0897235	-0.310789	-0.478046		0.0996916	0.0877835	0.0252906		-0.202856	-0.132313	-0.755395	-0.0934178	0.0465078	-0.328138	-0.115748	-0.475887	-0.433128		0.109438	0.178821	0.427257		0.0102618	-0.267496	-0.467459	-0.114916	-0.379041	-0.400076	0.0154178	-0.250929	-0.330674		-0.125178	-0.111545	0.067383
YFL034C-B	(MOB2: protein amino acid phosphorylation)	-0.0394097	-0.127623	-0.166769	-0.0319152	-0.0121023	0.0851666	0.108986	-0.21181	0.00404586		0.00749449	0.115521	0.251936		-0.0152256	-0.2915	-0.299601	-0.0260704	-0.0778024	0.0597807	0.00546071	0.119945	0.106909		-0.0108448	0.213697	0.359382		0.14742	-0.358761	-0.321719	-0.0685134	0.0368967	0.0800484	0.0533908	-0.120872	-0.0715123		-0.215933	0.395658	0.401767
YFL039C	(ACT1: cell wall organization and biogenesis)	-0.151128	0.0837454	-0.0952704	0.179513	0.835534	0.640592	-0.119173	0.103022	-0.00548761		0.33064	0.751789	0.735863		-0.178326	0.0612628	0.0510426	-0.213629	0.556507	0.330839	-0.172226	0.10809	0.106854		-0.035303	0.495244	0.279797		-0.0632452	0.0246154	0.0855585	-0.0374498	1.4055	1.47133	-0.075594	-0.0128228	0.123681		0.0257954	1.38088	1.38577
YFR024C-A	(LSB3: actin filament organization)	-0.322935	-0.0323567	-0.540689	0.142585	-0.0919968	0.0143791	-0.12516	-0.172829	0.123549		0.46552	-0.0596401	0.555068		-0.292415	-0.0769752	-0.205012	-0.0734427	-0.115382	-0.0280293	0.0808689	-0.0682489	0.311293		0.218973	-0.0384069	0.176983		-0.250753	-0.279355	-0.202586	-0.0538746	0.167567	0.218282	0.0578981	-0.0739915	0.0233056		0.196879	0.446921	0.420868
YFR031C-A	(RPL2A: protein biosynthesis)	-0.0572604	-0.043058	-0.239914	0.0254411	-0.10896	-0.118256	0.0644413	-0.0898015	-0.00948629		0.0827016	-0.0659021	0.121658		-0.137585	-0.460535	-0.596443	-0.129792	-0.332801	-0.444385	-0.0553248	-0.206539	-0.32056		0.00779264	0.127733	0.152058		0.113956	-0.264024	-0.346544	-0.204595	0.100931	0.151928	0.129471	-0.0791778	-0.0275313		-0.318551	0.364954	0.498473
YFR032C-A	(RPL29: protein biosynthesis)	-0.0138005	-0.0137889	0.110959	0.0238766	0.185755	0.24844	0.0143907	-0.0943157	-0.0941341		0.0376771	0.199544	0.137481		-0.134213	-0.163679	0.0779846	0.040534	-0.011756	0.32263	-0.0815416	-0.236786	-0.197992		0.174747	0.151923	0.244645		-0.0412928	0.12288	0.11827	-0.0239818	0.1313	0.0959715	-0.0345856	-0.0490686	-0.232705		0.017311	0.00842021	-0.022298
YGL030W	(RPL30: protein biosynthesis)	0.10406	-0.108319	-0.0451105	-0.0102823	0.488077	-0.0370837	0.0787254	-0.178183	-0.0312229		-0.114343	0.596396	0.00802681		0.0483269	-0.34673	-0.165935	-0.451962	-0.0163552	-0.347142	-0.0242771	-0.441989	-0.286328		-0.500289	0.330375	-0.181207		0.0452398	-0.25183	-0.21174	-0.0513527	-0.0345712	-0.0578866	0.194159	-0.365434	-0.340298		-0.0965925	0.217259	0.153854
YGL031C	(RPL24A: protein biosynthesis)	-0.0560782	-0.168379	-0.303885	0.0302276	0.483129	0.403375	0.0349049	-0.128232	0.190192		0.0863058	0.651508	0.70726		-0.0277058	-0.337695	-0.489581	-0.0938079	0.289563	0.17992	0.210329	-0.00900402	0.235293		-0.066102	0.627258	0.669501		-0.0473098	-0.119747	-0.246249	-0.227854	0.120249	0.191834	-0.104632	-0.101396	-0.128316		-0.180544	0.239996	0.438084
YGL033W	(HOP2: synapsis)	0.294917	-0.0866456	0.195837	0.189879	-0.0859398	0.102821	0.000738066	-0.0697414	0.111765		-0.105038	0.000705815	-0.0930167		0.184004	0.0944187	0.26053	0.206786	-0.190036	0.288261	0.275422	0.0180846	0.179171		0.0227816	-0.284454	0.027731		0.00714075	0.0568436	0.151189	0.133285	0.071246	0.00314663	-0.0262109	0.0515934	-0.0627311		0.126144	0.0144024	-0.148042
YGL076C	(RPL7A: protein biosynthesis)	0.225874	0.0120412	-0.0396887	-0.0298141	0.13257	-0.0799987	0.137709	-0.00157314	0.0309665		-0.255688	0.120529	-0.04031		0.0283041	-0.194486	-0.223998	-0.0494773	0.121035	0.253937	-0.021533	-0.0517424	0.0262585		-0.0777815	0.315521	0.477934		0.0185387	-0.182688	-0.252511	-0.11146	0.00971188	0.0554133	-0.0553993	0.0263917	-0.0679484		-0.129999	0.1924	0.307924
YGL076C_2	(RPL7A: protein biosynthesis)	0.225874	0.0120412	-0.0396887	0.211256	0.390405	0.270354	0.0556614	-0.178157	-0.150748		-0.0146182	0.378364	0.310042		0.0283041	-0.194486	-0.223998	-0.146201	0.290615	0.201095	-0.0330868	-0.392448	-0.317559		-0.174505	0.485101	0.425093		0.0185387	-0.182688	-0.252511	-0.0861297	0.0602608	0.171325	-0.0490118	-0.0668047	-0.0913813		-0.104668	0.242949	0.423836
YGL087C	(MMS2: DNA repair)	0.037959	0.125509	0.126492	0.0470651	0.111839	0.0710546	0.112443	0.146713	0.0182892		0.00910617	-0.0136696	-0.0554376		0.0665525	0.212355	0.166208	0.0374153	-0.0325748	0.14976	0.0160859	0.369387	0.212818		-0.0291372	-0.244929	-0.0164473		0.0393189	-0.035929	-0.000391126	-0.00990711	-0.13591	0.0652004	0.0491751	-0.0125045	-0.0299449		-0.049226	-0.0999808	0.0655916
YGL103W	(RPL28: protein biosynthesis)	0.0939776	-0.0234278	0.0869287	0.0679756	0.392676	0.537446	-0.0429727	0.464883	0.38492		-0.026002	0.416104	0.450517		-0.0991516	-0.0761172	-0.169427	-0.0966191	0.233875	0.194072	-0.300491	0.34484	0.0819702		0.00253253	0.309992	0.363499		0.085813	-0.173583	-0.168819	0.122544	0.33143	0.509626	0.502315	0.268709	0.345952		0.0367313	0.505013	0.678444
YGL137W	(SEC27: ER to Golgi transport)	-0.203747	0.157375	-0.0639383	0.0835683	0.069856	0.0927631	-0.285533	0.256134	-0.124927		0.287315	-0.0875192	0.156701		-0.0777719	0.0300554	0.027158	0.0266691	0.120004	0.108073	-0.161238	0.183527	-0.175177		0.104441	0.0899482	0.080915		-0.393338	-0.284981	-0.401963	-0.0822809	0.322926	0.354091	-0.373477	-0.61133	-0.761621		0.311057	0.607907	0.756054
YGL178W	(MPT5: cell wall organization and biogenesis)	0.000371203	-0.00595919	-0.313728	0.020176	0.0823038	-0.119164	-0.121771	-0.465355	-0.572819		0.0198048	0.088263	0.194564		-0.0813114	0.0290531	-0.1021	-0.110555	0.158825	-0.0286226	-0.183344	-0.49009	-0.177929		-0.0292433	0.129772	0.073477		-0.123674	0.747011	0.644804	-0.0646349	0.961681	1.03969	-0.324112	0.0830545	0.352566		0.0590392	0.214671	0.394891
YGL187C	(COX4: aerobic respiration)	-0.0599716	-0.201945	-0.205258	0.19368	0.0892895	0.218195	0.0245785	-0.217233	0.0452205		0.253652	0.291234	0.423454		-0.174083	-0.0255081	-0.251987	0.0801374	0.124437	0.222639	-0.0596596	0.0702562	0.00293375		0.254221	0.149945	0.474626		-0.000701515	-1.14555	-0.951698	-0.0632035	-0.124177	0.000636097	0.0579311	-0.0875113	-0.0460885		-0.0625019	1.02137	0.952334
YGL189C	(RPS26A: protein biosynthesis)	-0.106641	-0.152222	-0.415376	0.0788949	0.105756	0.115572	0.151817	-0.0928191	-0.0797995		0.185536	0.257978	0.530948		-0.13146	-0.573721	-0.314401	0.0181089	-0.127098	-0.146735	0.075951	0.0965333	-0.34468		0.149569	0.446623	0.167667		-0.170371	0.0476801	-0.0786218	-0.0562737	0.0590336	0.0247254	0.336344	-0.297944	0.0921266		0.114097	0.0113535	0.103347
YGL226C-A	(OST5: protein amino acid N-linked glycosylation)	0.167571	0.1225	0.351907	0.0112495	-0.0725536	-0.0864896	0.0183467	0.373055	-0.0916718		-0.156322	-0.195053	-0.438397		0.121336	0.0399167	0.0505059	-0.00552803	-0.55566	-0.0966377	-0.163674	0.0570944	-0.0149878		-0.126864	-0.595577	-0.147144		-0.0943083	0.280004	0.255927	0.0108619	-0.00228987	-0.119258	0.0343874	0.125629	-0.0221752		0.10517	-0.282294	-0.375185
YGL232W	(TAN1: tRNA modification)	0.0727977	0.00236062	0.0573116	0.0736645	0.0466485	-0.00472411	0.14674	-0.108136	-0.246834		0.00086682	0.0442879	-0.0620357		0.157642	0.04947	0.0726158	-0.173216	-0.0220699	-0.187058	0.140286	-0.211278	-0.241055		-0.330859	-0.0715398	-0.259674		-0.0256268	0.000152089	0.064961	-0.088935	0.0258455	-0.0548285	0.0548993	-0.344968	-0.267591		-0.0633081	0.0256934	-0.119789
YGL251C	(HFM1: meiosis)	-0.0210407	-0.264002	-0.409538	-0.0209583	0.0071242	-0.0690065	0.0396311	0.0520473	-0.0508249		8.23665e-05	0.271126	0.340531		-0.113178	-0.274361	-0.29381	-0.0786971	0.100644	-0.0621067	-0.086966	-0.0493869	0.138942		0.0344809	0.375005	0.231703		0.0312786	-0.179548	-0.0615387	-0.0228642	0.0372439	-0.00544269	-0.00284676	-0.114312	-0.0716155		-0.0541429	0.216792	0.056096
YGR001C	(biological process unknown)	-0.0126676	-0.03655	-0.135717	0.0808827	-0.128515	-0.00775175	-0.0849187	-0.12625	-0.138831		0.0935503	-0.0919649	0.127965		0.0108623	-0.137048	0.0539463	-0.00935485	-0.0497528	-0.206407	-0.0134695	-0.210541	-0.242123		-0.0202171	0.0872956	-0.260353		0.13685	0.0364807	0.19974	-0.0482935	-0.193198	-0.207068	-0.0905739	-0.386392	-0.0961543		-0.185143	-0.229678	-0.406808
YGR001C_2	(biological process unknown)	-0.0126676	-0.03655	-0.135717	0.0819701	0.026543	0.206256	-0.0901336	-0.114349	-0.268269		0.0946377	0.063093	0.341973		0.0108623	-0.137048	0.0539463	0.0134404	0.0113726	-0.0435205	-0.0935059	0.0169753	-0.154338		0.00257814	0.148421	-0.0974668		0.13685	0.0364807	0.19974	0.00984932	0.28196	0.279657	0.214583	-0.03241	0.0538776		-0.127001	0.245479	0.0799172
YGR027C	(RPS25A: protein biosynthesis)	-0.117857	0.101752	-0.124572	-0.0301306	0.0438429	0.0553428	0.0933552	-0.0276818	0.029386		0.0877268	-0.0579087	0.179915		-0.0465729	-0.174791	-0.126157	-0.089166	0.10467	0.148524	-0.144926	-0.285599	0.0500041		-0.0425931	0.279461	0.274681		-0.000772838	-0.0638106	-0.130917	-0.0362383	0.0287293	-0.0279551	0.013774	-0.914727	0.0417775		-0.0354654	0.0925398	0.102962
YGR029W	(ERV1: mitochondrion organization and biogenesis)	-0.15423	-0.0440553	-0.153829	0.0505549	0.0108251	-0.0176906	0.0799052	0.00718216	0.0288213		0.204785	0.0548804	0.136139		-0.0551543	0.0705108	0.0107999	0.0149668	0.0230516	-0.0884863	0.134784	-0.06775	0.110377		0.0701211	-0.0474592	-0.0992862		-0.0184832	-0.0288608	-0.0470555	0.0284734	0.0438295	-0.0262588	0.0348804	-0.283575	-0.130492		0.0469566	0.0726903	0.0207966
YGR118W	(RPS23A: protein biosynthesis)	-0.119697	-0.10665	-0.305935	0.104452	0.515351	0.598767	0.132176	-0.0517837	0.0663676		0.224149	0.622001	0.904702		-0.0585101	-0.1022	-0.201673	-0.106672	0.473114	0.360017	0.276686	-0.10107	0.222963		-0.0481617	0.575315	0.561689		0.0861012	-0.149347	-0.353342	-0.050871	0.305189	0.27048	0.0101194	-0.11781	-0.146986		-0.136972	0.454536	0.623822
YGR148C	(RPL24B: protein biosynthesis)	-0.0361304	-0.0784782	-0.262911	0.0425359	0.0633935	0.405755	-0.155197	-0.315137	-0.666802		0.0786663	0.141872	0.668666		-0.162035	-0.265459	-0.427395	0.0947117	0.0662729	0.385121	-0.235904	-0.632264	-0.909995		0.256747	0.331732	0.812516		-0.105556	-0.298209	-0.379118	0.0962656	0.07509	0.0501437	-0.267663	-0.573263	-0.767024		0.201821	0.373299	0.429261
YGR183C	(QCR9: aerobic respiration)	0.00727288	0.0287657	0.0558777	0.0413287	0.0269062	0.0847696	0.0133083	0.0219791	-0.115434		0.0340558	-0.00185952	0.0288919		0.0168347	0.301885	0.282236	0.0371328	0.0464592	0.0369054	-0.0589086	0.205517	0.0385365		0.020298	-0.255425	-0.24533		-0.0611433	-0.21754	-0.158468	0.0260282	0.0970304	0.169497	0.00114797	-0.474736	-0.628416		0.0871715	0.31457	0.327965
YGR214W	(RPS0A: protein biosynthesis)	-0.158601	-0.221496	-0.52046	-0.0193253	0.744466	0.575126	0.0561238	-0.262573	-1.06469		0.139275	0.965963	1.09559		-0.179966	-0.411378	-0.758527	-0.0662202	0.94774	0.650378	-0.180127	-0.846999	-1.30352		0.113746	1.35912	1.40891		-0.131058	-0.29611	-0.306858	-0.138386	0.348122	0.469321	-0.0654767	-0.571292	-0.701978		-0.00732756	0.644232	0.77618
YGR225W	(AMA1: sporulation (sensu Fungi))	0.103609	-0.114473	0.28707	0.137494	0.121165	0.133376	0.0625323	-0.15412	-0.0135728		0.0338856	0.235638	-0.153694		0.319847	-0.0670145	0.344076	0.0689162	0.0879288	0.218743	0.099736	-0.149573	0.0286701		-0.250931	0.154943	-0.125333		0.0195333	-0.0405187	-0.0550328	-0.099813	-0.161753	-0.130541	0.0793106	-0.224253	-0.173529		-0.119346	-0.121235	-0.0755083
YHL001W	(RPL14B: protein biosynthesis)	-0.0402246	-0.0286659	-0.0746863	0.184976	0.0522827	0.456633	-0.0251073	-0.0277315	-0.0250682		0.225201	0.0809486	0.531319		-0.127957	-0.107086	-0.167933	0.147798	0.170954	0.586098	0.119553	0.00305572	0.0894155		0.275755	0.27804	0.75403		0.027786	-0.192499	-0.199062	0.0939596	0.101719	0.0828333	0.0863716	-0.143709	-0.147813		0.0661737	0.294217	0.281896
YHR001W-A	(QCR10: aerobic respiration)	0.0422188	-0.0825732	0.179385	0.0213877	-0.0893362	-0.0800998	0.0689899	-0.0759727	-0.267186		-0.020831	-0.00676305	-0.259485		0.0936702	0.0215128	0.549522	-0.233555	-0.0502001	-0.256585	-0.00432447	-0.0446756	-0.210345		-0.327225	-0.0717128	-0.806107		-0.000598209	0.111156	0.0920423	-0.0206497	-0.208716	-0.164559	0.0232969	-0.366199	-0.444084		-0.0200515	-0.319873	-0.256602
YHR010W	(RPL27A: protein biosynthesis)	-0.238774	-0.286491	-0.366231	0.157317	0.611501	0.681634	0.249049	-0.123596	-0.301086		0.396091	0.897992	1.04787		-0.0833484	-0.330299	-0.454728	-0.149305	0.497421	0.490487	0.105823	-0.0651545	-0.245435		-0.0659562	0.82772	0.945215		-0.10818	0.01093	-0.215404	-0.130435	0.365164	0.267324	-0.205025	-0.199505	-0.315474		-0.0222552	0.354234	0.482728
YHR012W	(VPS29: retrograde transport, endosome to Golgi)	-0.00483869	-0.0822713	0.0456648	-0.0279258	-0.196167	-0.119864	-0.0306066	-0.241911	-0.0981528		-0.0230871	-0.113895	-0.165529		0.0986491	0.0470785	0.0372663	-0.252416	-0.154555	-0.130075	-0.00824738	0.010613	0.0332971		-0.351065	-0.201634	-0.167342		0.0305582	0.226737	0.136531	0.0256842	-0.280463	-0.158523	0.0188864	0.196712	0.122133		-0.00487403	-0.5072	-0.295054
YHR016C	(YSC84: endocytosis)	-0.0509877	-0.142108	-0.16462	0.0463323	0.0162016	-0.0948957	0.0475741	-0.0682057	0.221704		0.0973201	0.158309	0.0697241		0.0486889	0.0538371	-0.0259079	-0.0448298	-0.015444	-0.210471	0.0740147	0.557526	0.664154		-0.0935187	-0.069281	-0.184563		-0.0823907	-0.145043	-0.204444	-0.000327052	0.280124	0.331884	0.0734198	-0.269945	-0.153612		0.0820636	0.425168	0.536327
YHR021C	(RPS27B: protein biosynthesis)	0.0870445	-0.0349642	0.0694522	0.0450985	0.233256	0.259688	0.0778023	-0.202143	-0.103124		-0.041946	0.26822	0.190236		-0.0389665	-0.205925	-0.265326	0.0133166	0.472116	0.399868	-0.0537237	-0.121202	-0.176088		0.0522832	0.678041	0.665194		0.0499952	0.28087	0.129124	-0.0575385	0.523473	0.570624	-0.0487748	-0.00187029	-0.183158		-0.107534	0.242604	0.4415
YHR039C-A	(VMA10: vacuolar acidification)	0.16184	-0.117601	-0.0115147	0.166222	-0.228012	0.378471	0.104511	-0.184736	0.177685		0.00438268	-0.11041	0.389985		-0.00803582	-0.0989002	0.032407	0.202592	-0.109274	0.265593	0.0603827	0.0656331	0.490943		0.210628	-0.0103734	0.233186		-0.174623	0.0190553	-0.102394	0.08329	0.0578277	0.0366708	0.171792	0.115187	0.00559962		0.257913	0.0387724	0.139065
YHR041C	(SRB2: transcription from RNA polymerase II promoter)	-0.0974406	-0.0195129	0.193172	0.287232	0.0229228	0.871985	-0.00780937	-0.0183041	0.271173		0.384673	0.0424357	0.678814		0.0630744	-0.0313534	0.137525	0.212218	0.380131	1.13382	0.390507	-0.0624287	0.322382		0.149144	0.411484	0.996296		0.139975	0.0534067	0.169861	0.278002	0.248731	0.353045	0.0549835	-0.102565	-0.073105		0.138027	0.195324	0.183185
YHR077C	(NMD2: mRNA catabolism)	0.0381893	0.000200442	0.055036	0.108045	0.0167045	0.133189	0.138447	0.106979	0.506196		0.069856	0.016504	0.0781526		0.0876972	0.0234676	0.239143	-0.0396428	-0.0202931	-0.196997	0.285939	0.125616	1.10272		-0.12734	-0.0437606	-0.43614		-0.0152364	0.293389	0.366305	-0.0246656	0.0325009	-0.0484377	0.157478	0.227246	0.298947		-0.00942917	-0.260889	-0.414742
YHR097C	(biological process unknown)	-0.301039	0.0031257	-0.0420202	0.0292604	0.1989	0.0806173	-0.181364	0.180465	-0.111556		0.330299	0.195774	0.122637		-0.033215	0.201179	0.0419356	-0.160661	0.132256	-0.0229775	-0.0800679	0.0864132	0.0310431		-0.127446	-0.0689225	-0.0649131		-0.230869	0.0518125	-0.325102	-0.100405	0.633169	0.481514	-0.0613573	-0.114766	-0.0245629		0.130464	0.581356	0.806616
YHR101C	(BIG1: cell wall biosynthesis (sensu Fungi))	-0.0509708	0.161937	-0.112309	-0.0364958	0.108734	-0.000230943	-0.100762	0.0213264	-0.046311		0.014475	-0.0532028	0.112079		-0.118632	0.3394	-0.0518836	-0.221159	-0.134511	-0.209214	-0.125292	0.0354195	-0.0930316		-0.102527	-0.47391	-0.15733		0.0482603	0.104084	0.071138	-0.0357639	-0.212609	0.026614	0.0880368	-0.250565	0.102123		-0.0840242	-0.316692	-0.0445239
YHR123W	(EPT1: phosphatidylethanolamine biosynthesis)	-0.136435	0.0190853	-0.291244	0.105842	0.0700964	0.195437	-0.227887	-0.0804245	-0.316683		0.242277	0.0510111	0.486681		-0.64734	0.295403	-0.370241	-0.271223	0.118317	-0.114085	-0.52964	0.316044	-0.341537		0.376117	-0.177085	0.256155		-0.0173283	0.0597034	0.200911	-0.0389639	0.543373	0.746851	-0.116925	-0.198181	-0.0640266		-0.0216356	0.483669	0.545941
YHR141C	(RPL42B: protein biosynthesis)	0.0245289	-0.137129	-0.183393	0.0979961	0.113031	0.350478	0.000260697	-0.341225	-0.690293		0.0734673	0.250159	0.533871		0.0104609	-0.13673	-0.171609	0.156208	0.170623	0.280344	-0.147009	-0.687753	-0.879158		0.145747	0.307353	0.451952		0.209774	0.0393389	0.0975547	0.00689523	-0.00335323	0.115638	0.100099	0.0950135	0.0993569		-0.202879	-0.0426921	0.0180831
YHR203C	(RPS4B: protein biosynthesis)	-0.000903153	0.116258	-0.225894	0.136356	0.345703	0.376361	0.0272423	-0.0994306	-0.118268		0.137259	0.229445	0.602255		0.0520209	-0.146592	-0.344056	-0.100136	0.208052	-0.0303977	0.0321302	-0.23142	-0.324821		-0.152157	0.354644	0.313658		0.0436526	0.0706451	-0.0496487	-0.204457	0.346939	0.291928	-0.081091	-0.00160735	-0.23251		-0.248109	0.276294	0.341577
YIL004C	(BET1: ER to Golgi transport)	-0.123492	-0.10982	-0.154344	0.079255	0.269276	-0.0612417	0.0427035	-0.0588725	0.135345		0.202747	0.379096	0.0931023		0.0436508	-0.0253897	-0.156167	-0.200663	-0.0334648	-0.0483379	0.148663	-0.106164	0.406386		-0.244314	-0.00807511	0.107829		0.0160527	-0.0260093	0.053767	0.0271589	-0.0104147	0.275406	0.0342221	-0.069197	-0.0268744		0.0111062	0.0155946	0.221639
YIL018W	(RPL2B: protein biosynthesis)	0.258279	-0.143373	0.0635128	0.14054	0.436801	0.327427	0.154481	-0.186616	-0.0487666		-0.117739	0.580174	0.263914		0.0748509	-0.384625	-0.457671	-0.261667	0.0494629	0.101544	0.175429	-0.398862	-0.389223		-0.336518	0.434087	0.559215		-0.0507159	0.0245522	0.0334724	-0.105161	0.183678	0.233729	0.023469	-0.370381	-0.467163		-0.0544447	0.159126	0.200256
YIL052C	(RPL34B: protein biosynthesis)	0.0676079	-0.233407	0.0362407	0.0649357	0.0651908	0.268002	-0.0264713	-0.155276	-0.149833		-0.00267217	0.298598	0.231761		0.16312	-0.2472	-0.21454	0.35543	0.0617927	0.485485	0.055763	-0.159151	-0.157277		0.192311	0.308993	0.700025		-0.0707803	-0.0670044	-0.197643	0.121263	0.0214299	0.0269985	0.00709043	-0.159595	-0.231478		0.192043	0.0884342	0.224642
YIL069C	(RPS24B: protein biosynthesis)	-0.0419385	0.0614873	-0.278852	0.088776	0.882161	0.958087	-0.125124	-0.136738	-0.821199		0.130714	0.820674	1.23694		0.0152533	-0.119277	-0.316748	-0.284358	0.82118	0.304916	-0.0977858	-0.287749	-0.827991		-0.299611	0.940458	0.621663		0.0220757	-0.403486	-0.549363	-0.0239792	0.589954	0.76577	0.0531568	-0.979313	-1.21314		-0.0460549	0.99344	1.31513
YIL106W	(MOB1: protein amino acid phosphorylation)	-0.0708444	-0.16162	0.0166029	0.145585	0.243344	0.246537	-0.0639417	0.00361702	-0.0126828		0.216429	0.404964	0.229935		0.0186295	-0.0781126	-0.0144913	-0.0824669	0.125305	0.135158	0.0843743	-0.0426891	-0.0475415		-0.101096	0.203418	0.14965		-0.142883	-0.135305	-0.175864	-0.0158593	0.0813312	0.0994002	-0.0304687	-0.0134131	-0.118242		0.127023	0.216636	0.275264
YIL111W	(COX5B: mitochondrial electron transport, cytochrome c to oxygen)	-0.281241	0.0813486	-0.249226	0.117571	0.199983	0.200138	-0.351605	-0.116058	-0.368407		0.398812	0.118635	0.449365		-0.313057	0.207828	-0.21068	-0.145299	0.17156	0.115822	-0.230803	0.260991	-0.102823		0.167758	-0.0362677	0.326502		-0.171307	-0.130649	-0.219851	-0.0633438	-0.126921	-0.224227	-0.18096	0.0240578	-0.166395		0.107963	0.00372805	-0.00437586
YIL133C	(RPL16A: protein biosynthesis)	0.00304725	-0.0984169	-0.197519	0.117927	0.266473	0.326898	0.000326342	-0.191962	0.0959453		0.11488	0.36489	0.524417		0.0829978	-0.0647983	-0.239317	0.0151801	0.463543	0.287532	0.282046	-0.135287	0.104644		-0.0678177	0.528341	0.526849		0.125865	-0.448736	-0.385516	0.0190602	0.134297	0.249793	0.126042	-0.130758	-0.0311101		-0.106804	0.583033	0.635309
YIL148W	(RPL40A: protein biosynthesis)	-0.091701	0.0491184	-0.426544	0.0865878	0.747526	0.507218	-0.117668	0.0812454	-0.942267		0.178289	0.698407	0.933762		0.0594126	-0.080095	-0.342133	-0.25407	0.717343	0.219003	-0.138371	-0.381742	-0.971257		-0.313483	0.797438	0.561136		0.0496383	0.179587	0.334374	-0.152137	0.288467	0.313121	-0.109509	-0.0147758	-0.0253482		-0.201775	0.10888	-0.0212529
YJL001W	(PRE3: response to stress)	-0.115509	-0.192387	-0.377122	-0.00177786	-0.0408494	-0.0354203	0.00416578	-0.259711	-0.661535		0.113731	0.151537	0.341702		0.0751777	0.0358347	0.0698027	-0.253129	-0.101422	-0.1095	0.00343716	-0.0775973	-0.290929		-0.328306	-0.137257	-0.179302		-0.111244	-0.0610113	-0.138526	0.0374996	-0.137884	0.088299	-0.0643849	-0.396727	-0.483358		0.148744	-0.0768725	0.226825
YJL024C	(APS3: vesicle-mediated transport)	-0.0360084	0.0549305	-0.0806805	0.137083	0.257655	0.178888	-0.0358722	-0.0415997	-0.0275718		0.173092	0.202725	0.259569		0.0231748	0.111712	0.0280729	-0.326907	0.0146917	-0.021956	-0.275118	0.0303074	-0.044407		-0.350082	-0.09702	-0.0500288		-0.0360766	-0.165581	-0.218771	0.0146589	-0.0711375	-0.0457234	-0.141132	-0.0372826	0.00627557		0.0507355	0.094444	0.173048
YJL041W	(NSP1: mRNA-nucleus export)	-0.06396	0.0517127	0.225052	0.00191737	-0.0501706	-0.0298642	-0.134642	0.20506	0.193702		0.0658773	-0.101883	-0.254916		0.0962237	-0.0915124	0.0185988	0.109273	-0.0134036	0.124824	-0.0141887	-0.127193	0.0851154		0.0130498	0.0781088	0.106225		-0.0513867	-0.0399735	-0.173046	0.0363062	-0.0963295	-0.0409619	-0.169512	-0.171931	-0.027416		0.0876929	-0.056356	0.132085
YJL136C	(RPS21B: protein biosynthesis)	-0.0279943	-0.296288	-0.702808	0.0999922	1.3932	1.07483	0.0249246	-0.258738	-0.137535		0.127987	1.68948	1.77764		0.013004	-0.471189	-0.6637	-0.135879	0.830062	0.807626	0.226338	-0.190123	0.0164445		-0.148883	1.30125	1.47133		-0.230106	-0.5874	-0.928119	-0.0976278	0.202519	0.17718	-0.0285907	-0.166459	-0.113917		0.132478	0.78992	1.1053
YJL177W	(RPL17B: protein biosynthesis)	-0.167423	-0.178246	-0.730238	-0.00199315	1.27606	0.757807	0.0175795	-0.184561	0.130528		0.16543	1.4543	1.48804		-0.2438	-0.585234	-0.769772	-0.0611817	0.63277	0.88113	0.28141	-0.0729226	0.291998		0.182618	1.218	1.6509		-0.0718668	-0.17342	-0.275637	-0.0466361	0.575241	0.73149	0.186593	-0.0205397	-0.0450814		0.0252307	0.748661	1.00713
YJL189W	(RPL39: protein biosynthesis)	0.114765	0.142044	0.202136	0.1728	0.103114	0.273696	0.168422	-0.161652	-0.0593654		0.0580355	-0.0389295	0.0715601		-0.0447639	-0.0210611	-0.157072	-0.0381537	0.214741	0.186319	-0.181837	-0.170063	-0.276843		0.00661014	0.235802	0.343391		-0.0619957	-0.0290691	-0.195142	0.0662895	0.145894	0.159615	0.0506412	-0.151981	-0.16394		0.128285	0.174963	0.354757
YJL191W	(RPS14B: protein biosynthesis)	-0.00758775	0.560783	0.230728	0.0170424	1.52799	0.905008	-0.0486491	0.233316	-0.365494		0.0246302	0.967208	0.674279		-0.200827	0.725719	0.2142	-0.438739	1.69968	1.14586	-0.217793	0.0818594	-0.331538		-0.237912	0.973959	0.931661		0.222579	1.29437	1.5541	0.316481	1.3693	1.87154	0.0802153	0.249991	0.377691		0.0939016	0.0749374	0.317436
YJL205C-A	(RPS14B: protein biosynthesis)	-0.0633188	0.0546258	-0.0578421	0.20255	0.0564689	0.0585871	-0.010401	0.00153959	-0.179481		0.265869	0.00184317	0.116429		0.0830983	0.062286	0.0553444	-0.0323689	0.00387709	0.00290898	0.00936525	-0.126524	-0.0985109		-0.115467	-0.0584089	-0.0524354		0.0189518	0.00942012	0.178039	0.101366	0.165653	0.427926	0.183695	-0.01041	-0.230494		0.082414	0.156233	0.249887
YJR021C	(REC107: meiotic recombination)	-0.0458972	-0.164656	-0.0509398	-0.15009	-0.00160672	-0.104736	0.0540798	-0.237996	0.117527		-0.104193	0.163049	-0.0537963		0.0381226	0.0550749	-0.00135437	-0.226128	-0.0110785	-0.144056	0.294917	-0.0315319	0.166172		-0.264251	-0.0661534	-0.142701		-0.0331572	-0.0871612	-0.225161	-0.0519867	-0.205582	-0.109148	0.0441087	-0.0546108	-0.0305745		-0.0188294	-0.118421	0.116014
YJR094W-A	(RPL43B: protein biosynthesis)	-0.0548853	0.150061	0.00862693	0.0417151	0.031165	0.0393961	-0.0834562	0.244568	0.0777333		0.0966003	-0.118896	0.0307692		-0.173954	-0.12151	-0.515357	0.0307822	0.0645865	0.155379	0.00623065	0.118511	-0.0659093		0.204736	0.186097	0.670736		-0.087339	-0.00480103	-0.233649	0.00536135	-0.104226	-0.0375366	-0.0486367	-0.00873407	-0.190059		0.0927004	-0.0994252	0.196112
YJR145C	(RPS4A: protein biosynthesis)	-0.101356	-0.151835	-0.510575	-0.00464774	0.164742	0.0910982	-0.0661422	-0.130244	-0.192199		0.0967086	0.316576	0.601673		-0.0809679	-0.377596	-0.757635	0.0789809	0.344514	0.0714922	-0.0382733	-0.246739	-0.496203		0.159949	0.72211	0.829127		-0.0474948	-0.151069	-0.34119	-0.0877948	0.966654	0.973645	-0.0293161	-0.0260782	-0.171486		-0.0402999	1.11772	1.31484
YKL002W	(DID4: protein retention in Golgi)	0.0151216	-0.132382	0.382789	0.109585	0.241108	0.242082	0.0425561	-0.126511	0.121007		0.0944639	0.37349	-0.140707		0.274685	-0.0275126	0.375206	-0.0535733	0.171292	0.0535271	0.213869	-0.0949491	0.314163		-0.328258	0.198805	-0.321679		0.0732251	-0.100559	0.0151448	0.0561568	0.359967	0.299408	0.0772352	-0.236267	-0.181899		-0.0170683	0.460526	0.284263
YKL006C-A	(SFT1: intra-Golgi transport)	0.0642904	0.0985933	0.266064	0.211846	0.286951	0.656789	-0.0724349	0.0340101	0.171325		0.147555	0.188358	0.390725		0.198989	0.144238	0.656297	0.264971	0.213707	1.05195	0.145949	-0.159251	0.207693		0.0659824	0.0694685	0.395648		0.0213371	0.103079	0.00770079	0.0264851	0.234462	0.101057	0.0975488	-0.00690044	-0.0387438		0.00514801	0.131383	0.0933561
YKL006W	(RPL14A: protein biosynthesis)	0.00975406	0.046085	0.146634	0.112519	0.0268786	0.222315	0.0830385	-0.28583	-0.135868		0.102765	-0.0192063	0.075681		-0.020917	-0.133658	-0.0951954	-0.207172	0.277315	0.137627	0.168574	-0.239276	-0.157783		-0.186255	0.410973	0.232822		-0.0875306	-0.120059	-0.286531	0.110158	0.211399	0.211503	0.017312	-0.32163	-0.234261		0.197689	0.331458	0.498033
YKL081W	(TEF4: translational elongation)	-0.0115254	0.0332081	-0.165884	0.16873	-0.238092	-0.0294787	-0.0238271	0.0513214	-0.114778		0.180255	-0.271301	0.136406		-0.131596	-0.307094	-0.902515	-0.16051	-0.0290882	0.24751	-0.271475	-0.277913	-0.834719		-0.0289147	0.278006	1.15003		-0.194838	-0.0122585	0.0392563	-0.169094	0.0663327	0.0906033	-0.0220426	-0.0237209	0.0640277		0.0257443	0.0785912	0.051347
YKL156W	(RPS27A: protein biosynthesis)	-0.217299	0.0427127	-0.0806786	-0.0798624	0.0769743	0.295836	-0.0481625	0.120281	-0.105998		0.137437	0.0342616	0.376515		-0.214242	-0.0449829	-0.340241	0.16497	0.213169	0.280721	0.198023	-0.0413622	0.0299503		0.379212	0.258152	0.620961		-0.194134	-0.325955	-0.404823	0.0909528	0.313248	0.27671	-0.0138122	-0.131995	-0.0519232		0.285087	0.639203	0.681533
YKL157W	(APE2: peptide metabolism)	-0.0255063	-0.120257	0.0436897	-0.236994	-0.0297386	-0.293104	-0.0428093	-0.218547	-0.165097		-0.211488	0.0905182	-0.336794		0.13984	-0.112007	0.294789	-0.50113	0.215779	-0.418758	0.00692707	-0.128635	0.0189221		-0.640971	0.327786	-0.713547		0.155386	-0.0910177	-0.079102	-0.529496	-0.52509	-0.486271	0.0577691	-0.0280572	-0.0234321		-0.684881	-0.434072	-0.407169
YKL180W	(RPL17A: protein biosynthesis)	-0.148762	-0.038504	-0.550152	0.00940644	1.37071	1.01876	-0.122537	-0.345162	-0.63214		0.158169	1.40921	1.56892		-0.116095	-0.533204	-0.876074	-0.120697	1.20238	1.07281	0.123142	-0.572587	-0.559335		-0.00460259	1.73558	1.94888		0.0487501	-0.291858	-0.334759	-0.0435337	0.483489	0.453863	0.146785	-0.299726	-0.347986		-0.0922838	0.775347	0.788622
YKL186C	(MTR2: poly(A)+ mRNA-nucleus export)	-0.138697	-0.014985	0.0305544	-0.0379255	0.0147149	-0.00354433	0.0352267	-0.0109039	-0.00154876		0.100772	0.0296999	-0.0340987		-0.125794	0.117138	-0.0509349	-0.0185405	0.0302918	0.112842	0.0761875	-0.0420513	0.0390049		0.107254	-0.0868467	0.163777		0.00838224	0.0772236	-0.0123591	0.00928224	-0.105017	0.0677753	0.138181	-0.00684018	0.108792		0.000900005	-0.182241	0.0801344
YKL186C_2	(MTR2: poly(A)+ mRNA-nucleus export)	-0.138697	-0.014985	0.0305544	-0.0970709	0.0395122	0.0806378	0.0804023	-0.0810903	-0.0331736		0.0416263	0.0544971	0.0500834		-0.125794	0.117138	-0.0509349	-0.0658465	0.230694	0.0942842	0.0414237	-0.0443151	0.120349		0.0599475	0.113556	0.145219		0.00838224	0.0772236	-0.0123591	0.0214511	0.0145566	0.214241	0.114051	-0.118707	0.0835234		0.0130688	-0.062667	0.2266
YKL186C_3	(MTR2: poly(A)+ mRNA-nucleus export)	-0.138697	-0.014985	0.0305544	-0.138641	0.0447157	-0.0354368	-0.0924386	-0.0385854	-0.0691989		5.65092e-05	0.0597007	-0.0659912		-0.125794	0.117138	-0.0509349	0.0217762	-0.0327494	0.152386	0.053853	-0.236508	0.0481966		0.14757	-0.149888	0.20332		0.00838224	0.0772236	-0.0123591	0.0451401	0.102877	0.237967	0.00250524	0.11865	0.00476458		0.0367578	0.0256534	0.250326
YKL186C_4	(MTR2: poly(A)+ mRNA-nucleus export)	-0.138697	-0.014985	0.0305544	-0.176274	-0.0819735	-0.0258247	0.123946	0.103158	0.0218269		-0.0375766	-0.0669885	-0.0563791		-0.125794	0.117138	-0.0509349	-0.051984	0.0549472	0.126925	0.0867391	-0.0287662	0.0657929		0.0738101	-0.0621912	0.17786		0.00838224	0.0772236	-0.0123591	-0.0410472	-0.102805	0.119812	0.0809329	-0.0806371	0.0137326		-0.0494294	-0.180029	0.132172
YKL186C_5	(MTR2: poly(A)+ mRNA-nucleus export)	-0.138697	-0.014985	0.0305544	-0.103083	0.039597	0.0262845	0.0257672	-0.095097	0.187331		0.0356138	0.054582	-0.00426992		-0.125794	0.117138	-0.0509349	0.0080995	-0.0427312	0.180718	0.1504	-0.133807	0.200866		0.133894	-0.15987	0.231653		0.00838224	0.0772236	-0.0123591	0.0309609	0.0178129	0.0971862	0.0816312	-0.185167	-0.0506355		0.0225786	-0.0594107	0.109545
YKL186C_6	(MTR2: poly(A)+ mRNA-nucleus export)	-0.138697	-0.014985	0.0305544	0.0557559	-0.0812787	-0.0877246	-0.0375077	-0.192318	0.121029		0.194453	-0.0662938	-0.118279		-0.125794	0.117138	-0.0509349	0.0115832	0.105907	0.0684117	-0.019241	0.084836	0.237021		0.137377	-0.0112319	0.119347		0.00838224	0.0772236	-0.0123591	0.0638477	-0.12641	0.0396265	0.0953392	0.0801368	-0.0898883		0.0554655	-0.203634	0.0519856
YKL190W	(CNB1: cell wall organization and biogenesis)	-0.0818188	0.0639309	0.0165749	0.0595281	-0.0480752	0.0941993	0.163529	-0.222111	0.17816		0.141347	-0.112006	0.0776244		0.231109	0.264895	0.0980589	0.167385	-0.0106654	0.176433	0.156722	-0.143963	0.185997		-0.0637234	-0.27556	0.0783741		0.0693136	-0.108741	-0.209216	-0.137504	0.0498699	-0.0298752	0.0973563	-0.0735106	0.0604748		-0.206818	0.15861	0.179341
YKR057W	(RPS21A: protein biosynthesis)	-0.117603	-0.0520366	-0.396447	-0.129387	0.288722	0.0460657	-0.020101	-0.0584353	-0.157028		-0.0117835	0.340759	0.442513		-0.0742466	-0.201299	-0.375937	-0.109134	-0.0101676	0.0381833	-0.0345126	-0.167221	-0.189737		-0.0348873	0.191132	0.414121		-0.0651224	-0.376338	-0.39368	-0.184111	0.18798	0.269785	0.0113734	-0.481782	-0.515398		-0.118989	0.564318	0.663465
YKR094C	(RPL40B: protein biosynthesis)	-0.169964	-0.0633074	-0.229471	0.168267	0.181937	0.158601	-0.0146196	-0.10458	-0.323237		0.338231	0.245244	0.388071		-0.0695655	-0.17248	-0.288866	0.0680116	0.169903	0.140255	0.00524141	-0.230539	-0.466888		0.137577	0.342383	0.429121		-0.129567	-0.0876576	-0.169926	-0.125348	-0.0936217	-0.0682808	-0.065885	-0.196671	-0.272151		0.00421927	-0.00596412	0.101646
YLL050C	(COF1: actin filament organization)	-0.0184716	-0.092792	-0.213574	0.127823	-0.0316395	-0.165756	0.0853411	-0.114123	0.0993226		0.146295	0.0611525	0.0478173		-0.0018082	0.076454	-0.062076	-0.0514231	-0.132385	-0.245343	0.123335	-0.0611139	0.147646		-0.0496149	-0.208839	-0.183267		-0.101461	-0.0814419	-0.142157	0.0313369	-0.153962	-0.285075	0.0279627	-0.0765485	-0.00641054		0.132798	-0.0725201	-0.142918
YLR048W	(RPS0B: protein biosynthesis*)	0.167451	-0.157539	-0.191955	0.115061	1.43473	1.19569	0.120598	-0.433782	-0.731013		-0.0523894	1.59227	1.38765		0.107965	-0.405977	-0.375228	-0.125036	1.39801	0.72594	-0.28089	-0.324865	-0.752451		-0.233001	1.80398	1.10117		0.010099	-0.306202	-0.310863	-0.220802	0.507124	0.492743	-0.0765585	-0.435781	-0.553441		-0.230901	0.813327	0.803607
YLR061W	(RPL22A: protein biosynthesis)	-0.0886781	-0.0411307	-0.0918128	0.0697823	0.00496139	0.355777	0.0596383	0.0995676	-0.0471466		0.15846	0.0460921	0.44759		-0.272244	-0.175507	-0.455979	0.0803722	0.0782502	0.296831	-0.171866	-0.0323394	-0.197913		0.352616	0.253757	0.752811		-0.15614	0.0597436	-0.0497089	-0.0902594	-0.0775489	0.0503528	-0.131135	-0.241001	-0.0407051		0.0658806	-0.137292	0.100062
YLR078C	(BOS1: ER to Golgi transport)	0.00389246	-0.0337282	-0.0448316	0.0307876	-0.0732777	-0.10248	0.0581934	-0.0805315	0.138911		0.0268952	-0.0395495	-0.0576481		0.0368979	-0.0182048	-0.104565	-0.0382914	0.0413662	-0.0794196	0.0322527	-0.19707	0.289109		-0.0751893	0.059571	0.0251455		-0.0267397	0.0543505	0.17364	-0.00576189	-0.200343	-0.0873771	0.0982071	-0.127666	-0.124117		0.0209778	-0.254693	-0.261017
YLR093C	(NYV1: vesicle fusion)	-0.0900456	0.0778807	-0.329511	0.0389831	-0.0258592	0.0535321	-0.105124	-0.0386642	-0.0694707		0.129029	-0.10374	0.383043		-0.0547194	0.141897	-0.0934855	-0.0758004	0.0797534	0.140434	0.253344	-0.0407542	0.165618		-0.021081	-0.0621432	0.23392		0.0510153	-0.063118	-0.274379	-0.0456811	-0.0402519	0.104953	0.0777828	-0.166823	-0.154423		-0.0966964	0.0228661	0.379332
YLR128W	(DCN1: protein neddylation)	0.0656278	-0.0639405	-0.100009	0.082784	-0.0322552	0.284431	-0.0395894	-0.021745	0.0985385		0.0171562	0.0316854	0.38444		0.103624	0.197915	0.164613	0.273823	-0.288414	0.740068	-0.0792216	0.0632961	0.114866		0.170198	-0.48633	0.575454		0.00117764	0.0191778	0.0317473	0.209545	0.0477532	0.0473157	-0.021279	-0.0528855	-0.0408913		0.208367	0.0285754	0.0155683
YLR185W	(RPL37A: protein biosynthesis)	-0.167303	-0.0149679	-0.494925	-0.0658357	-0.00569819	0.0474102	-0.20571	-0.10198	-0.539777		0.101467	0.00926969	0.542336		-0.0385522	-0.274358	-0.523803	0.0978758	0.00297614	0.117555	-0.0403471	-0.427454	-0.833875		0.136428	0.277334	0.641358		-0.109587	-0.261405	-0.386719	0.00413138	-0.117849	-0.0109303	-0.0326691	-0.179442	-0.354087		0.113718	0.143555	0.375789
YLR211C	(biological process unknown)	-0.0266968	-0.0663924	-0.149216	0.04842	0.075896	0.1106	0.00518376	-0.0856394	0.000106883		0.0751168	0.142288	0.259816		0.0158747	0.0301371	0.071475	0.147313	0.121963	0.152845	0.276014	-0.128638	0.15343		0.131439	0.0918256	0.0813695		0.072467	0.0190502	0.0788424	-0.0453721	0.0765269	0.0666342	0.141539	-0.0672612	0.0388966		-0.117839	0.0574768	-0.0122081
YLR275W	(SMD2: nuclear mRNA splicing, via spliceosome)	0.0286841	-0.0568251	-0.0516226	0.166309	-0.00792531	-0.0330275	0.194336	0.194581	-0.0157917		0.137625	0.0488998	0.0185951		0.105973	0.00835562	0.00614077	0.07774	-0.177161	0.18818	-0.0122476	0.110928	0.119569		-0.0282332	-0.185516	0.182039		0.119151	0.163083	0.125037	0.0394716	-0.098696	-0.0206713	-0.20251	0.0621965	0.0143305		-0.0796799	-0.261779	-0.145709
YLR287C-A	(RPS30A: protein biosynthesis)	0.122343	-0.332781	0.667021	-0.0932175	0.0923843	0.0156527	0.018555	-0.32804	-0.518733		-0.21556	0.425165	-0.651368		0.299514	-0.0743943	0.921476	-0.136467	0.120931	0.0667094	-0.312433	-0.522094	-0.530821		-0.435981	0.195325	-0.854767		0.167746	0.283166	0.232001	-0.0693719	0.310237	0.292251	0.0347005	-0.231598	-0.338343		-0.237118	0.0270708	0.0602498
YLR306W	(UBC12: protein monoubiquitination)	-0.0156193	-0.00915522	-0.0810858	0.074768	-0.175248	-0.0640192	-0.0948302	0.0367297	0.0295267		0.0903874	-0.166093	0.0170666		-0.0251495	0.104592	-0.0897768	0.132406	-0.089711	0.0535799	-0.00650292	0.254872	0.0541723		0.157555	-0.194303	0.143357		0.0450891	0.141938	0.200171	0.03349	-0.134626	-0.140408	0.18915	-0.0738855	0.199917		-0.011599	-0.276564	-0.340579
YLR316C	(TAD3: tRNA modification)	0.0722498	-0.227848	-0.41959	-0.0145441	0.22857	-0.0244783	-0.102269	0.192702	0.0487781		-0.0867939	0.456418	0.395111		0.0741638	-0.0625307	-0.329224	-0.101998	0.0145232	0.0449876	-0.222614	-0.0693882	-0.139539		-0.176161	0.0770539	0.374212		0.0458982	-0.144158	-0.246154	0.0204418	0.185245	0.110931	-0.062538	0.569444	-0.0637555		-0.0254564	0.329403	0.357085
YLR316C_2	(TAD3: tRNA modification)	0.0722498	-0.227848	-0.41959	-0.0348106	-0.0559818	-0.0978983	-0.115743	0.146553	0.0579504		-0.10706	0.171866	0.321691		0.0741638	-0.0625307	-0.329224	-0.196613	-0.0482854	-0.0480336	-0.0394646	0.0862147	0.0494824		-0.270777	0.0142453	0.281191		0.0458982	-0.144158	-0.246154	0.0650327	-0.102886	-0.056523	0.130259	-0.117817	0.00311898		0.0191345	0.0412727	0.189631
YLR333C	(RPS25B: protein biosynthesis)	-0.0820876	-0.232599	-0.229251	0.00946904	0.248927	0.757076	-0.0548868	-0.164707	-0.353445		0.0915567	0.481526	0.986327		-0.25442	-0.266342	-0.632997	0.0496739	0.346857	0.302974	-0.0665624	-0.280588	-0.345267		0.304094	0.6132	0.935971		-0.18828	-0.324831	-0.546569	-0.0238402	0.0242361	-0.0232515	-0.063924	-0.0953894	-0.191573		0.16444	0.349067	0.523317
YLR344W	(RPL26A: protein biosynthesis)	-0.140718	0.0423514	-0.376301	-0.0420906	0.100893	0.191232	0.126194	-0.222166	0.0280595		0.0986275	0.0585413	0.567533		0.124351	-0.225804	-0.598376	0.173446	0.178591	0.348054	-0.112515	-0.575253	-0.0495286		0.0490953	0.404395	0.946429		-0.153226	-0.514007	-0.665142	0.107158	0.167307	0.265312	-0.0243775	-0.0110574	0.0146484		0.260384	0.681314	0.930454
YLR367W	(RPS22B: protein biosynthesis)	0.208611	-0.216561	0.110708	0.123829	0.638298	0.734762	0.122908	-0.749976	-0.772553		-0.0847825	0.854859	0.624054		0.22039	-0.0626812	0.0234082	-0.0266886	0.519424	0.539163	-0.00784045	-0.367133	-0.397571		-0.247078	0.582105	0.515755		0.201289	-0.0110283	-0.174252	-0.0350997	-0.167206	-0.0389577	0.15002	-0.763556	-0.826003		-0.236389	-0.156178	0.135295
YLR367W_2	(RPS22B: protein biosynthesis)	0.208611	-0.216561	0.110708	0.677789	1.4819	1.49654	0.0436437	-0.6962	-0.537564		0.469178	1.69846	1.38583		0.22039	-0.0626812	0.0234082	0.499705	1.01259	0.992391	0.116037	-0.834778	-0.663026		0.279316	1.07527	0.968983		0.201289	-0.0110283	-0.174252	-0.515332	0.48645	0.194772	0.300348	-0.740482	-0.730517		-0.716621	0.497478	0.369024
YLR388W	(RPS29A: protein biosynthesis)	-0.00558925	0.0747645	0.0964803	0.0179798	0.750276	0.797527	-0.0464927	-0.328451	-0.522215		0.0235691	0.675512	0.701047		-0.123766	-0.182208	-0.363978	-0.133659	0.456325	0.307467	-0.162063	-0.490603	-0.76522		-0.00989318	0.638533	0.671446		-0.0167118	-0.0653237	-0.122357	-0.103794	0.0886027	0.10649	-0.0760485	-0.502569	-0.769541		-0.0870826	0.153926	0.228847
YLR406C	(RPL31B: protein biosynthesis)	-0.141621	-0.179181	-0.451042	-0.0674725	0.29764	0.168003	-0.070087	-0.432269	-0.847957		0.0741481	0.476821	0.619046		-0.0425521	-0.178252	-0.53407	-0.0206601	0.44513	0.186165	-0.295442	-0.480939	-1.00528		0.0218919	0.623381	0.720235		0.0840766	-0.235563	-0.235934	-0.116232	0.112425	0.31509	-0.0294745	-0.371837	-0.342959		-0.200309	0.347988	0.551023
YLR426W	(biological process unknown)	-0.0587846	0.188928	0.103376	-0.0126262	-0.0184165	-0.0126442	-0.0213741	-0.0737553	0.0514996		0.0461585	-0.207345	-0.11602		-0.0440897	0.226936	-0.0295678	-0.05987	0.0995724	0.0436158	-0.0280363	-0.0176356	0.122399		-0.0157803	-0.127364	0.0731836		0.0191921	0.339084	0.192332	-0.0978799	-0.119374	0.0486136	0.114966	-0.116821	-0.0720733		-0.117072	-0.458458	-0.143718
YLR448W	(RPL6B: protein biosynthesis)	-0.129863	-0.19363	-0.784514	-0.142861	0.0663652	0.248629	-0.0459878	-0.264847	-0.744568		-0.0129983	0.259995	1.03314		-0.142268	-0.521689	-1.04001	0.0577872	0.0397708	0.0365146	-0.222854	-0.556577	-0.994163		0.200055	0.56146	1.07652		-0.154036	-0.364863	-0.605423	-0.158718	-0.0077892	-0.0228563	-0.127357	-0.546228	-0.828581		-0.00468291	0.357074	0.582566
YML024W	(RPS17A: protein biosynthesis)	-0.107333	-0.0939635	-0.109066	0.108673	0.112338	0.0441636	-0.16007	0.00828244	-0.531379		0.216006	0.206302	0.15323		0.0840051	-0.0261383	-0.132131	-0.0869226	0.147085	-0.117995	-0.148402	-0.252395	-0.700684		-0.170928	0.173224	0.0141355		0.0386408	0.0275788	0.109799	-0.054563	0.129326	0.184933	0.0131454	0.0674165	0.00981381		-0.0932038	0.101747	0.0751342
YML025C	(YML6: protein biosynthesis)	0.0701594	-0.0477892	-0.085066	-0.0798791	0.177429	-0.130425	-0.0117724	-0.114031	0.0675441		-0.150038	0.225219	-0.0453594		0.0336445	0.01237	0.0543881	-0.12057	-0.202031	-0.294678	0.0750435	-0.0564934	0.0587041		-0.154214	-0.214401	-0.349066		-0.228235	-0.00501337	-0.233129	0.0742004	-0.270814	-0.375122	-0.0309433	-0.0313319	0.129102		0.302435	-0.265801	-0.141993
YML026C	(RPS18B: protein biosynthesis)	0.0988441	-0.241252	-0.305819	0.186001	0.759191	0.738969	0.0479762	-0.225245	-0.583958		0.0871569	1.00044	1.04479		-0.00372809	-0.299546	-0.58727	-0.111137	0.65135	0.641832	0.0349827	-0.435949	-0.687538		-0.107409	0.950896	1.2291		-0.14219	-0.497758	-0.668684	0.0129582	0.18174	0.354069	-0.0099562	-0.315148	-0.504594		0.155148	0.679497	1.02275
YML034W	(SRC1: mitotic sister chromatid segregation)	0.238484	0.145809	0.219395	0.130716	0.19348	0.132074	-0.0121735	-0.0979653	-0.245344		-0.107767	0.0476709	-0.0873215		0.224464	0.229929	0.098988	0.171718	0.302973	0.196095	0.079362	-0.100464	0.0464559		-0.0527461	0.0730435	0.0971069		-0.10922	0.106989	0.0566446	-0.173762	0.0519169	-0.0209915	-0.0083965	-0.0856118	-0.0868753		-0.064542	-0.0550722	-0.0776361
YML034W_2	(SRC1: mitotic sister chromatid segregation)	0.238484	0.145809	0.219395	0.0125318	0.147798	0.157926	0.153539	-0.184301	-0.0119165		-0.225952	0.00198933	-0.0614698		0.224464	0.229929	0.098988	-0.0459341	0.158877	0.0273253	0.0905197	-0.0828316	0.172009		-0.270398	-0.071052	-0.0716627		-0.10922	0.106989	0.0566446	-0.139285	-0.124108	0.075061	0.0484959	-0.109829	-0.170259		-0.0300648	-0.231097	0.0184165
YML056C	(IMD4: biological process unknown)	-0.0575532	-0.0150434	0.350167	0.268016	0.113255	0.837658	-0.0483484	-0.0740721	-0.2177		0.32557	0.128298	0.487491		-0.457573	-0.6815	-0.778338	-0.0129533	0.25975	0.389196	-0.547611	-0.779784	-1.14798		0.444619	0.94125	1.16753		-0.157002	0.199644	0.129739	-0.374433	1.47539	1.33713	0.0518924	-0.112391	-0.213001		-0.217431	1.27575	1.20739
YML067C	(ERV41: ER to Golgi transport)	-0.207588	-0.335059	-0.625559	0.0542882	0.197758	0.207618	-0.26385	-0.370706	-1.05923		0.261876	0.532816	0.833178		-0.120242	-0.204807	-0.684168	-0.0680348	0.226578	0.075731	-0.323951	-0.329987	-0.960617		0.0522071	0.431385	0.759899		0.0477778	-0.179934	-0.16444	0.0847584	0.242689	0.36952	0.04917	-0.466037	-0.512821		0.0369806	0.422623	0.53396
YML073C	(RPL6A: protein biosynthesis)	0.0820518	-0.0708569	-0.195088	0.0310574	0.127811	0.190479	0.0635354	-0.0354047	-0.247122		-0.0509944	0.198667	0.385567		0.02754	-0.299678	-0.789921	0.227292	0.239091	0.255248	0.0934582	-0.315945	-0.452094		0.199752	0.538769	1.04517		-0.0592362	-0.247581	-0.369851	-0.0232885	0.274613	0.337388	-0.0442231	-0.303417	-0.390642		0.0359477	0.522194	0.707239
YML085C	(TUB1: mitotic sister chromatid segregation)	-0.126555	0.042877	-0.0209792	0.0961524	-0.177089	-0.141837	-0.148267	0.142714	-0.232918		0.222707	-0.219966	-0.120858		0.0749817	-0.0590909	-0.0853093	-0.0581506	-0.16179	-0.205218	-0.0540389	-0.0189691	-0.282527		-0.133132	-0.102699	-0.119909		0.0182657	-0.16866	-0.120653	-0.025911	-0.0493786	0.00949749	-0.0462922	-0.261654	-0.259061		-0.0441768	0.119281	0.13015
YML094W	(GIM5: tubulin folding)	-0.00553993	0.0151419	-0.244315	-0.0188648	0.00538645	-0.093013	-0.00343576	-0.121713	-0.28021		-0.0133249	-0.00975545	0.151302		-0.103766	-0.110963	-0.351456	-0.188586	0.0144114	-0.00617123	-0.0532201	-0.142067	-0.165571		-0.0848198	0.125374	0.345285		0.0552181	0.357659	0.674061	0.0615183	0.722373	0.731945	0.0234156	0.0654542	0.0840304		0.0063002	0.364714	0.0578834
YML124C	(TUB3: mitotic sister chromatid segregation)	0.0987021	0.184871	0.298905	0.0353208	-0.0573893	0.0919663	0.0180549	0.00609527	0.0384323		-0.0633813	-0.24226	-0.206939		0.240445	-0.027995	0.299583	0.0947618	-0.0609801	0.246132	0.185468	0.135562	0.165607		-0.145683	-0.0329851	-0.0534507		-0.13596	0.0178692	-0.178902	0.0960518	0.125546	0.189548	0.175265	-0.0667778	-0.120159		0.232012	0.107677	0.36845
YMR033W	(ARP9: chromatin remodeling)	0.116236	-0.159101	0.0667507	0.0451129	0.0204897	0.0780699	-0.0165531	-0.0628502	-0.240978		-0.0711228	0.17959	0.0113191		0.247589	0.0518932	0.0602627	0.211639	0.134366	0.211898	0.00671517	0.108107	-0.116025		-0.0359492	0.0824725	0.151635		0.0307472	-0.0725151	-0.0310242	0.00417753	0.464406	0.433073	-0.0628863	0.107461	-0.0633963		-0.0265697	0.536921	0.464097
YMR079W	(SEC14: sporulation (sensu Fungi))	0.0218705	-0.134264	-0.0251403	0.0707406	0.119908	-0.0259935	0.00966977	-0.274289	-0.19342		0.0488701	0.254172	-0.000853234		-0.053494	-0.371153	-0.426068	0.0558998	0.0340359	-0.0567404	0.070387	-0.182603	-0.0722223		0.109394	0.405189	0.369328		-0.150869	-0.0146701	0.0183582	-0.0451411	-0.0937905	-0.043453	0.0198041	-0.217597	-0.101631		0.105728	-0.0791203	-0.0618112
YMR116C	(ASC1: biological process unknown)	0.117116	-0.293456	-0.562389	0.141284	-0.180862	0.0832513	0.000825915	-0.0872051	-0.503081		0.0241686	0.112594	0.64564		-0.117546	-0.771788	-1.18512	-0.205328	0.0705512	-0.0636818	-0.220018	-0.751547	-1.13993		-0.0877824	0.842339	1.12143		0.0188182	-0.109171	-0.0142013	-0.14918	-0.31411	-0.248655	0.0833099	-0.0837189	-0.210592		-0.167998	-0.204939	-0.234454
YMR125W	(STO1: nuclear mRNA splicing, via spliceosome)	-0.0312628	-0.396065	-0.336694	0.0736785	0.387825	0.562361	0.0767622	-0.13484	0.234181		0.104941	0.78389	0.899055		-0.0606161	-0.215792	-0.394946	-0.0744168	0.464107	0.606835	0.344823	-0.115514	0.303329		-0.0138008	0.679899	1.00178		0.000694171	-0.186483	-0.12473	-0.119472	0.600722	0.812494	0.0780407	-0.146236	-0.185341		-0.120166	0.787204	0.937225
YMR133W	(REC114: meiotic recombination)	0.0196986	-0.171469	-0.0739909	0.0809865	-0.00240952	-0.0133868	0.0405104	-0.0240839	0.102285		0.0612879	0.169059	0.0606041		0.134368	-0.0542607	0.162427	0.0422744	-0.0303343	0.0772945	0.222539	-0.157772	0.1477		-0.0920939	0.0239264	-0.0851326		0.0133568	-0.0743933	0.0363189	-0.0614443	-0.101734	-0.0461483	-0.00516217	-0.179306	-0.00818787		-0.0748011	-0.0273411	-0.0824672
YMR142C	(RPL13B: protein biosynthesis)	-0.106032	-0.099123	-0.522612	-0.0775414	0.42198	0.436512	-0.111185	-0.190781	-0.755244		0.0284905	0.521103	0.959124		-0.0291271	-0.375787	-1.0562	-0.284809	0.401869	0.0121517	-0.264065	-0.309502	-1.3068		-0.255682	0.777656	1.06835		-0.0482684	-0.542614	-0.671697	-0.0289857	0.273458	0.409721	-0.0598971	-0.583509	-0.775028		0.0192827	0.816073	1.08142
YMR143W	(RPS16A: protein biosynthesis)	-0.0356284	0.0108597	-0.56031	0.00994706	0.489511	0.557432	-0.0244721	-0.0151698	-0.686076		0.0455755	0.478651	1.11774		0.0438101	-0.255813	-1.03066	-0.107167	0.634542	0.150696	0.104681	-0.334238	-0.600288		-0.150977	0.890355	1.18135		0.00577555	-0.353136	-0.710218	-0.120271	0.0482252	0.0743331	0.0113711	-0.359623	-0.521398		-0.126047	0.401362	0.784551
YMR194W	(RPL36A: protein biosynthesis)	-0.142298	0.264506	0.261259	-0.016019	0.35293	0.425448	-0.131126	-0.273947	-0.561637		0.126279	0.0884237	0.164189		-0.0745808	-0.118921	-0.0607513	-0.165537	0.421055	0.389823	0.0598013	-0.471825	-0.548026		-0.0909561	0.539977	0.450574		-0.234412	-0.116019	-0.239512	-0.185488	0.00494614	0.160041	-0.0843787	-0.545137	-0.752067		0.0489245	0.120965	0.399554
YMR201C	(RAD14: nucleotide-excision repair, DNA damage recognition)	0.0225348	-0.169391	0.0572963	-0.0189331	-0.165664	-0.0768463	-0.0770724	-0.0709706	0.0197461		-0.0414679	0.00372651	-0.134143		0.046737	0.0349574	0.189797	0.109657	5.01866e-05	0.111794	0.235213	0.0586681	0.361889		0.0629202	-0.0349072	-0.0780022		0.0430374	0.050827	0.107654	0.0444804	-0.059867	0.0992062	0.0154881	-0.0625385	-0.108914		0.001443	-0.110694	-0.00844798
YMR225C	(MRPL44: protein biosynthesis)	-0.11288	-0.110208	0.00300206	0.130565	-0.0873574	0.207542	-0.111606	-0.162751	-0.1344		0.243445	0.0228505	0.20454		0.115655	-0.0731071	0.0487414	0.268062	-0.281711	0.342897	0.0562325	-0.0865113	-0.0209567		0.152407	-0.208604	0.294156		0.0320496	0.192044	0.221066	0.0892605	-0.137092	-0.0747261	0.157605	-0.0668583	-0.131997		0.0572109	-0.329136	-0.295792
YMR230W	(RPS10B: protein biosynthesis)	-0.102993	-0.000469406	-0.4004	0.104708	0.776277	0.643097	-0.0550519	-0.0759139	-0.541549		0.207701	0.776747	1.0435		-0.255181	-0.390779	-0.902019	-0.120196	0.556708	0.592197	-0.270704	-0.43522	-0.757856		0.134985	0.947486	1.49422		-0.109485	0.456593	0.376897	-0.00898923	0.238836	0.329369	0.0338826	0.077496	0.0274408		0.100496	-0.217757	-0.0475284
YMR292W	(GOT1: ER to Golgi transport)	0.0612529	-0.141054	-0.081379	0.116734	0.00631026	-0.00531131	0.0107479	-0.110222	0.0458063		0.0554807	0.147364	0.0760677		-0.593622	-0.31247	-0.607587	-0.172343	0.160921	0.0951244	-0.396484	-0.231543	-0.385762		0.421279	0.473391	0.702711		0.171889	-0.120982	-0.0111613	0.235685	0.775767	0.945063	0.383964	-0.105929	0.103433		0.0637963	0.896749	0.956224
YNL012W	(SPO1: meiosis)	-0.0441358	-0.173575	-0.175094	-0.208574	-0.0702957	-0.167818	0.0215543	-0.200869	-0.011493		-0.164439	0.10328	0.00727646		-0.0839976	-0.243402	-0.0594251	0.00424348	-0.0933481	0.0887079	0.233134	-0.133476	0.162006		0.0882411	0.150054	0.148133		0.138189	-0.345438	-0.23129	0.0921154	-0.113663	-0.123167	0.105066	-0.112715	-0.0966377		-0.0460731	0.231775	0.108123
YNL044W	(YIP3: ER to Golgi transport)	-0.212911	0.774647	0.204656	0.0555179	1.14002	0.741164	-0.0431659	0.192594	0.00454333		0.268428	0.365376	0.536509		-0.618122	1.01766	-0.00193495	0.011323	1.10243	0.703184	0.0405076	0.0397735	0.0541306		0.629445	0.0847784	0.705119		-0.107347	0.480085	0.362446	-0.00559823	0.524495	0.54499	-0.0640121	-0.206172	0.0208456		0.101749	0.04441	0.182544
YNL050C	(biological process unknown)	0.122216	-0.0759665	0.346878	0.0036942	0.0514672	0.108627	0.108181	-0.085844	0.105354		-0.118522	0.127434	-0.238251		0.0745388	-0.0408346	0.117635	-0.0779149	0.0646972	0.00529643	0.0224942	-0.0904167	0.132133		-0.152454	0.105532	-0.112339		0.138542	-0.0507355	-0.0680745	0.0591456	0.211203	0.305121	0.0391366	0.0195899	-0.0237284		-0.0793965	0.261938	0.373195
YNL069C	(RPL16B: protein biosynthesis)	0.0826671	0.0870914	-0.0727429	0.0917437	-0.0758582	0.227498	-0.0061233	-0.147541	-0.0144745		0.0090766	-0.16295	0.300241		-0.114136	-0.254171	-0.528816	0.23195	0.260649	0.397451	0.0619079	0.0961139	-0.0211797		0.346087	0.51482	0.926267		0.0868594	-0.155954	-0.102316	0.0726137	-0.0760483	-0.0258814	0.0965655	-0.197961	-0.0914999		-0.0142457	0.0799057	0.0764341
YNL096C	(RPS7B: protein biosynthesis)	0.0122497	-0.44322	-0.427086	0.0640739	0.601992	0.758508	0.0577794	-0.778886	-0.909244		0.0518241	1.04521	1.18559		-0.11149	-0.454502	-0.608569	-0.169099	0.839016	0.575627	-0.194401	-0.922438	-1.05613		-0.0576092	1.29352	1.1842		-0.329945	-0.761201	-0.899449	-0.0384607	0.451356	0.57264	-0.108769	-0.904564	-1.06239		0.291484	1.21256	1.47209
YNL112W	(DBP2: mRNA catabolism, nonsense-mediated decay)	-0.205404	0.0917185	0.332779	0.14705	0.391362	0.634131	-0.24939	-0.0624446	0.237715		0.352454	0.299643	0.301352		-0.0142649	-0.076107	-0.212619	-0.290951	0.29849	-0.0993998	-0.0747175	-0.252638	-0.310956		-0.276687	0.374597	0.11322		-0.273307	0.150906	0.33199	0.456918	1.10059	1.59739	-0.218362	0.036715	0.135668		0.730224	0.949682	1.2654
YNL130C	(CPT1: phosphatidylcholine biosynthesis)	0.171272	-0.0592696	0.106369	0.118044	0.01885	-0.0427903	0.0171737	-0.0563309	-0.111699		-0.0532284	0.0781195	-0.14916		-0.137885	0.375801	-0.02672	-0.123291	0.0973872	-0.0238085	0.0701432	-0.0410968	0.0564137		0.0145933	-0.278414	0.00291155		-0.0404984	0.0173551	0.184412	0.0388327	0.275319	0.279505	0.0623846	0.122087	0.0737245		0.0793311	0.257964	0.0950928
YNL147W	(LSM7: nuclear mRNA splicing, via spliceosome)	-0.153798	-0.0747707	-0.0512733	0.199891	-0.0167237	-0.0789785	-0.229923	-0.284906	-0.430302		0.35369	0.058047	-0.0277053		0.0706344	-0.0647812	-0.151952	-0.128111	-0.0501973	0.0745746	-0.110428	-0.183299	-0.314813		-0.198745	0.0145839	0.226526		0.0415683	0.0192911	-0.0177931	-0.0713533	0.033041	0.0849597	-0.175737	-0.22339	-0.244838		-0.112922	0.0137499	0.102753
YNL162W	(RPL42A: protein biosynthesis)	-0.00359967	0.00171435	-0.0638082	-0.0309643	0.239491	0.0654266	-0.0579353	-0.0167011	-0.330669		-0.0273646	0.237776	0.129235		-0.0473145	-0.0105368	-0.0694547	-0.105454	0.218348	-0.0506881	-0.123426	-0.201791	-0.523153		-0.0581395	0.228885	0.0187665		0.0258551	-0.0944692	-0.110401	-0.161049	0.0734361	0.140435	0.0195331	-0.242035	-0.402665		-0.186904	0.167905	0.250837
YNL246W	(VPS75: protein-vacuolar targeting)	-0.148199	-0.12287	-0.166018	-0.0471913	-0.0618125	0.126695	-0.26011	-0.273792	-0.355688		0.101008	0.0610571	0.292713		0.00408496	-0.115752	-0.181481	0.0743928	-0.101787	0.116136	-0.0788	-0.404307	-0.390178		0.0703079	0.0139653	0.297616		0.05036	-0.168181	-0.235468	-0.00417949	0.213573	0.203138	0.0104373	-0.239413	-0.230518		-0.0545395	0.381753	0.438606
YNL265C	(IST1: protein biosynthesis)	0.0655177	0.162108	-0.0753991	0.0456541	-0.0161524	0.0868267	0.0325624	0.0352215	-0.160389		-0.0198635	-0.178261	0.162226		0.274512	0.283337	0.0290257	-0.282475	-0.023813	-0.184938	-0.198259	-0.17583	-0.0951462		-0.556987	-0.30715	-0.213963		0.0106139	-0.00514746	0.027933	-0.0717681	-0.103655	0.0510992	-0.0458204	-0.233309	-0.0808853		-0.082382	-0.0985078	0.0231662
YNL301C	(RPL18B: protein biosynthesis)	0.137808	0.426107	0.51056	0.217842	0.89266	0.575455	0.027118	-0.199557	-0.102947		0.0800346	0.466553	0.0648954		0.0351835	0.484397	0.363878	-0.0169805	1.22092	0.679622	0.0593575	-0.218186	-0.135846		-0.0521639	0.736518	0.315744		0.0616735	0.607843	0.832106	-0.123589	0.852934	1.1243	0.226038	-0.181003	-0.185369		-0.185262	0.245091	0.292191
YNL302C	(RPS19B: protein biosynthesis)	-0.00896007	0.0225152	-0.28735	0.11237	1.81616	1.86701	-0.0361624	0.354812	0.153768		0.12133	1.79364	2.15436		0.158019	-0.257055	-0.541406	-0.213864	1.79634	1.26611	0.0209902	0.116897	-0.186104		-0.371883	2.0534	1.80751		0.000493907	-0.489701	-0.630907	-0.174263	0.57272	0.602081	-0.0033215	-0.309979	-0.457813		-0.174757	1.06242	1.23299
YNL312W	(RFA2: DNA recombination)	0.0182603	-0.0476148	-0.138813	-0.0189873	0.100575	0.0415509	0.0540004	-0.0359056	-0.121473		-0.0372475	0.14819	0.180364		0.210645	-0.220486	-0.303535	0.024946	-0.0699316	0.019865	-0.115499	-0.0991827	-0.100605		-0.1857	0.150554	0.3234		-0.235012	0.00192046	-0.0773045	-0.178402	0.159318	0.0963962	0.188632	-0.0498606	-0.193474		0.0566101	0.157397	0.173701
YNR053C	(NOG2: ribosome assembly)	-0.0638135	0.0214717	0.417477	0.549271	0.724731	0.845804	-0.113453	0.0594995	0.0663881		0.613084	0.703259	0.428327		-0.0716881	-0.023098	0.0255458	-0.349034	0.592332	0.339637	-0.207802	-0.0729185	-0.118601		-0.277346	0.61543	0.314091		0.248102	0.537398	0.774018	-0.142298	1.27976	1.14704	0.217507	0.188467	0.336535		-0.3904	0.742361	0.37302
YOL047C	(biological process unknown)	0.17855	-0.0100669	0.0272686	0.129648	-0.0826606	0.0117081	0.20132	0.195754	-0.0334211		-0.0489023	-0.0725937	-0.0155605		0.116015	-0.0981023	0.0603744	0.0508368	-0.14395	0.0666012	-0.0599646	-0.0456342	-0.10038		-0.0651783	-0.0458474	0.00622681		0.190608	0.110032	0.0531961	0.0868128	0.00120168	-0.0517201	0.0780994	-0.161216	-0.0313722		-0.103796	-0.10883	-0.104916
YOL048C	(biological process unknown)	0.141364	0.0174055	0.0263208	0.115199	0.139943	0.292929	0.157993	0.20418	-0.0707111		-0.0261645	0.122537	0.266608		-0.103597	0.351618	0.0322225	-0.146408	0.141889	-0.00768564	-0.120447	0.647603	0.119174		-0.0428111	-0.209729	-0.0399081		-0.197972	-0.0672966	-0.0846877	-0.112259	-0.0244361	0.133962	-0.246245	-0.0807098	-0.181875		0.0857127	0.0428605	0.218649
YOL120C	(RPL18A: protein biosynthesis)	-0.0436443	-0.0128131	-0.304218	0.0161706	0.728181	0.709976	0.0924188	-0.0492923	-0.107964		0.0598148	0.740994	1.01419		-0.243033	-0.23278	-0.839172	-0.546996	0.600327	0.110806	0.0866649	-0.233229	-0.300645		-0.303962	0.833107	0.949979		0.0536401	-0.0747529	-0.187149	0.114783	0.440623	0.513844	0.0765598	-0.272123	-0.225881		0.061143	0.515376	0.700993
YOL121C	(RPS19A: protein biosynthesis)	0.132285	0.0421596	-0.269412	0.00578098	0.097504	0.183921	-0.0277203	0.0411643	-0.00368291		-0.126504	0.0553443	0.453333		0.149136	-0.379851	-0.592325	0.0270605	0.433098	0.400334	0.114406	-0.0499727	-0.00754617		-0.122076	0.812948	0.992659		0.0226846	-0.553711	-0.721898	0.0215573	0.132255	0.139814	0.0876229	-0.166768	0.0251332		-0.0011273	0.685966	0.861712
YOL127W	(RPL25: protein biosynthesis)	-0.0250234	-0.110647	-0.0150085	0.154984	0.350087	0.389651	0.0478787	-0.0715527	-0.278255		0.180007	0.460734	0.40466		-0.0925923	-0.125788	-0.318968	-0.0032924	0.405547	0.101222	-0.144568	-0.301896	-0.509399		0.0892999	0.531335	0.42019		-0.0553342	0.120244	0.014859	-0.10017	0.33376	0.2944	0.00428306	-0.0927577	-0.190413		-0.0448356	0.213516	0.279541
YOR096W	(RPS7A: protein biosynthesis)	-0.0915188	-0.115897	-0.325793	0.0937164	0.620386	0.813376	-0.0244793	-0.0809505	-0.330897		0.185235	0.736283	1.13917		0.205777	-0.250435	-0.56155	-0.162417	0.779691	0.354114	-0.0236885	-0.194183	-0.582802		-0.368194	1.03013	0.915664		0.0935183	-0.153699	-0.20039	-0.0442734	0.560805	0.723636	0.0573836	-0.237122	-0.298568		-0.137792	0.714504	0.924026
YOR122C	(PFY1: response to osmotic stress)	-0.188559	0.1968	-0.313677	0.107209	-0.133695	0.186632	0.151523	-0.137402	0.00542964		0.295768	-0.330495	0.500309		0.208441	0.529652	0.319032	0.195343	0.071185	0.363316	0.0493049	0.0671821	0.0211373		-0.0130976	-0.458467	0.0442847		-0.16862	-0.1045	-0.175224	0.0576786	-0.0492503	-0.0697565	-0.102758	-0.217219	-0.0480982		0.226298	0.0552498	0.105468
YOR182C	(RPS30B: protein biosynthesis)	0.064636	-0.0791098	0.600768	0.0437009	0.415519	0.427816	0.0141614	-0.117601	-0.16298		-0.0209352	0.494629	-0.172952		0.32662	0.0266473	0.370302	-0.0867287	0.457544	0.29718	-0.226717	-0.250465	-0.190121		-0.413349	0.430897	-0.0731219		0.107309	-0.0336111	0.0343241	-0.024824	-0.170372	0.0371016	-0.361829	-0.117872	-0.00479919		-0.132133	-0.136761	0.00277747
YOR234C	(RPL33B: protein biosynthesis)	-0.124241	0.116798	-0.214705	0.155074	0.486503	0.569404	-0.00233902	-0.192232	-0.0169311		0.279315	0.369705	0.784109		-0.142154	-0.128399	-0.475222	0.127171	0.458847	0.639863	0.232458	-0.109932	0.0281738		0.269324	0.587245	1.11509		-0.250605	-0.397541	-0.50558	0.117989	0.201312	0.136199	-0.00459933	-0.0880226	-0.254775		0.368595	0.598853	0.641779
YOR293W	(RPS10A: protein biosynthesis)	0.0337414	-0.262094	-0.356531	0.136357	0.586797	0.545195	0.0283973	0.201314	0.0657704		0.102615	0.848892	0.901727		-0.131236	-0.52879	-0.606517	0.167935	0.436511	0.355708	-0.0694492	-0.0396178	-0.378957		0.299171	0.965301	0.962225		-0.235485	-0.594955	-0.719917	-0.0114483	0.20472	0.163709	-0.0145946	-0.289921	-0.328974		0.224037	0.799675	0.883626
YOR312C	(RPL20B: protein biosynthesis)	-0.2324	-0.0824313	-0.313044	-0.161324	0.472128	0.322176	-0.173624	-0.0871604	-0.519206		0.0710753	0.554559	0.63522		-0.210457	-0.411742	-0.748514	-0.132927	0.381791	0.13299	-0.168026	-0.408244	-0.748862		0.0775308	0.793533	0.881504		-0.29223	-0.432899	-0.6615	-0.344165	0.646995	0.577945	-0.178211	-0.573688	-0.897098		-0.0519347	1.07989	1.23945
YPL031C	(PHO85: protein amino acid phosphorylation)	-0.139111	0.00119774	-0.389317	0.0397753	-0.144668	0.098505	-0.267225	-0.135689	-0.560273		0.178887	-0.145866	0.487822		-0.0499429	0.0774537	-0.277596	0.0167578	-0.00140599	0.0414731	-0.16578	-0.0328623	-0.335899		0.0667007	-0.0788597	0.319069		-0.134551	-0.0919292	0.076051	0.0907546	-0.0642882	-0.0362114	-0.118948	0.0805272	0.0367719		0.225305	0.027641	-0.112262
YPL075W	(GCR1: positive regulation of transcription from RNA polymerase II promoter)	-0.160307	-0.252272	-0.500509	-0.296848	-0.133906	-0.695815	0.0374938	-0.149582	0.0033998		-0.136541	0.118366	-0.195306		-0.0247309	-0.18646	-0.304002	-0.0607533	0.0993832	-0.562809	0.143917	-0.165872	0.125644		-0.0360224	0.285843	-0.258806		0.00951584	-0.0668299	-0.0057962	0.0979969	0.210501	0.483776	0.0787325	-0.0983586	-0.179056		0.0884811	0.277331	0.489572
YPL079W	(RPL21B: protein biosynthesis)	0.0135289	-0.349507	0.188345	0.174863	0.733425	0.643821	-0.0428734	-0.172986	-0.159189		0.161334	1.08293	0.455477		0.343728	-0.332325	-0.346505	-0.181312	0.788588	0.468654	0.0910771	-0.088745	0.120744		-0.52504	1.12091	0.815159		-0.146987	-0.466084	-0.585669	-0.0905194	0.16368	0.27048	0.0355547	-0.0789176	-0.195801		0.0564676	0.629764	0.856149
YPL081W	(RPS9A: protein biosynthesis)	-0.235387	0.28196	-0.334129	-0.04266	1.24381	0.887963	-0.0161142	-0.00536218	-0.149642		0.192727	0.961846	1.22209		-0.139804	0.158097	0.0488746	-0.314762	1.3064	0.684136	0.0705071	-0.0851106	0.0515312		-0.174958	1.1483	0.635262		0.464929	0.531834	0.736701	0.287324	1.13114	1.41955	0.0971033	-0.177549	-0.0872922		-0.177605	0.599308	0.682845
YPL090C	(RPS6A: protein biosynthesis)	-0.0128738	-0.0531844	-0.0879342	0.0204111	0.253615	0.309138	-0.0547309	-0.138679	-0.655551		0.0332849	0.306799	0.397072		-0.0255733	-0.183627	-0.462287	0.0166037	0.327905	0.258552	-0.187693	-0.464934	-1.01882		0.042177	0.511532	0.720839		0.03993	-0.19304	-0.314227	-0.0740619	0.174669	0.233363	-0.0135104	-0.632524	-0.822009		-0.113992	0.367709	0.54759
YPL129W	(TAF14: chromatin remodeling)	-0.155871	0.0363932	-0.379345	-0.0982135	0.0918036	-0.22264	-0.174169	-0.118352	0.055246		0.0576579	0.0554104	0.156705		0.00515659	-0.0905421	-0.29973	-0.112374	-0.0587006	-0.175069	0.127275	0.163279	0.0266878		-0.11753	0.0318415	0.12466		-0.126749	-0.158864	-0.0760033	-0.0626322	0.11987	0.17046	0.111083	-0.226479	-0.213695		0.0641168	0.278734	0.246463
YPL143W	(RPL33A: protein biosynthesis)	-0.172091	-0.0190143	-0.380077	-0.0178335	0.92621	0.787026	-0.0184992	-0.109533	0.145986		0.154258	0.945225	1.1671		-0.308718	-0.21506	-0.742608	-0.140269	0.843076	0.461418	0.126327	-0.0383363	0.188308		0.168449	1.05814	1.20403		-0.123018	-0.221571	-0.365499	-0.095667	0.418075	0.611526	0.0511883	-0.143458	-0.161832		0.0273513	0.639647	0.977025
YPL175W	(SPT14: GPI anchor biosynthesis)	0.0703172	0.115146	-0.0790598	-0.0945078	0.0823668	0.0121782	-0.0190518	-0.149426	0.0711938		-0.164825	-0.0327795	0.091238		0.0466694	0.0295225	-0.0934106	-0.1329	0.191336	-0.0245683	0.16842	-0.077033	0.223223		-0.179569	0.161813	0.0688423		0.15682	0.108826	0.178236	-0.243139	0.0388133	0.131151	0.030955	-0.235409	-0.0461918		-0.399959	-0.0700128	-0.0470848
YPL198W	(RPL7B: protein biosynthesis)	-0.230798	0.0363928	-0.407543	0.0427165	0.166371	-0.110427	-0.143742	-0.333676	-0.33881		0.273514	0.129978	0.297116		-0.178715	-0.0601261	-0.322158	-0.243788	0.350454	-0.0421655	-0.0381623	-0.195331	-0.285157		-0.0650728	0.41058	0.279992		0.43518	-0.345213	-0.337312	0.298501	-0.140192	0.122108	0.0792604	-0.164524	-0.285127		-0.136679	0.20502	0.45942
YPL198W_2	(RPL7B: protein biosynthesis)	-0.230798	0.0363928	-0.407543	0.237383	0.874774	1.16271	-0.114422	-0.220693	-0.209815		0.468181	0.838381	1.57025		-0.178715	-0.0601261	-0.322158	-0.131645	0.594952	0.877412	-0.123877	-0.0180698	-0.186177		0.0470706	0.655078	1.19957		0.43518	-0.345213	-0.337312	0.245685	0.55008	0.640005	0.252108	-0.177548	-0.272414		-0.189495	0.895293	0.977317
YPL218W	(SAR1: ER to Golgi transport)	-0.141157	-0.0187297	-0.347384	0.297815	0.30014	0.445564	0.00267755	0.0105929	-0.140976		0.438972	0.31887	0.792949		-0.139526	0.230294	-0.527761	-0.0333088	0.764178	0.317932	-0.169691	0.126387	-0.0192971		0.106217	0.533884	0.845693		0.0228765	0.0392138	0.0727406	-0.000442834	0.570362	0.458305	0.0347763	-0.0771597	0.0281126		-0.0233194	0.531149	0.385564
YPL241C	(CIN2: microtubule-based process)	-0.111583	-0.0576457	0.0829866	0.00796589	0.364322	0.197532	0.112613	-0.242094	0.0548757		0.119548	0.421968	0.114545		-0.0938629	-0.0779494	-0.0994182	-0.0915493	-0.013672	-0.00845005	0.214371	-0.206338	0.201618		0.00231357	0.0642774	0.0909681		-0.176116	-0.0757374	0.106906	0.0256729	-0.0218213	0.13056	0.0316815	-0.172347	-0.190745		0.201789	0.0539161	0.0236541
YPL249C-A	(RPL36B: protein biosynthesis)	-0.32062	-0.0676895	-0.135648	-0.0134609	0.737579	0.468666	-0.227348	0.371906	0.298238		0.307159	0.805269	0.604314		-0.152133	-0.412231	-0.480333	-0.276087	0.335991	0.144722	-0.196445	0.157669	-0.00121219		-0.123954	0.748222	0.625055		-0.189951	-0.219	-0.31829	-0.00466298	0.50893	0.521242	0.00472801	0.247517	0.217148		0.185288	0.72793	0.839532
YPR028W	(YOP1: vesicle-mediated transport)	-0.246414	-0.141798	-0.255566	0.12361	0.0519556	0.0572245	-0.14188	-0.290181	-0.0850137		0.370024	0.193754	0.312791		-0.226515	0.0941881	-0.274829	-0.173867	0.141414	-0.170428	-0.0140336	-0.084501	0.0525629		0.052648	0.0472263	0.104402		-0.250229	-0.108124	-0.189488	-0.289266	0.428962	0.455972	0.0840565	-0.10978	-0.115901		-0.0390369	0.537086	0.64546
YPR043W	(RPL43A: protein biosynthesis)	-0.15436	0.0730015	-0.340446	-0.0399903	0.956511	0.884368	-0.13848	-0.0673989	-0.454009		0.11437	0.883509	1.22481		-0.171811	-0.481429	-1.01343	-0.229457	0.597775	0.352005	-0.0628692	-0.516064	-0.663626		-0.0576456	1.0792	1.36544		-0.0600828	-0.435053	-0.690172	-0.227268	0.358047	0.331203	-0.100661	-0.417197	-0.550254		-0.167185	0.7931	1.02137
YPR063C	(biological process unknown)	-0.348186	0.0764956	-0.323609	-0.164085	0.240413	-0.140596	-0.287448	-0.0619906	-0.454675		0.184101	0.163918	0.183013		-0.0444234	0.00536554	-0.344939	-0.0368201	0.147872	0.415255	-0.18624	-0.103219	-0.331824		0.00760321	0.142506	0.760194		-0.343322	-0.102968	-0.177135	0.011347	-0.0272868	0.106712	-0.27409	-0.147048	-0.249768		0.354669	0.0756808	0.283847
YPR098C	(biological process unknown)	-0.0510193	-0.0460619	0.235246	0.238682	0.0670981	0.0302842	0.0624754	-0.0113469	-0.11945		0.289701	0.11316	-0.204962		0.0267213	0.358708	0.344506	0.0658018	0.0138324	0.121144	0.132531	-0.0993368	0.0755183		0.0390806	-0.344876	-0.223362		0.141505	-0.000170154	0.157424	0.000442246	-0.100721	0.0299994	0.10875	-0.0251805	-0.100917		-0.141062	-0.100551	-0.127425
YPR132W	(RPS23B: protein biosynthesis)	-0.0813908	-0.260824	-0.338749	0.0863406	0.385375	0.447305	-0.0446852	-0.224711	-0.462843		0.167731	0.646199	0.786054		-0.0780706	-0.383838	-0.493413	0.162025	0.52296	0.466412	0.0196167	-0.407436	-0.662593		0.240096	0.906798	0.959825		0.0770972	-0.396503	-0.480984	0.12182	0.14771	0.131613	0.0228874	-0.597228	-0.74536		0.0447232	0.544213	0.612597
YPR187W	(RPO26: transcription from RNA polymerase II promoter)	-0.0286362	0.0759709	-0.0990065	0.0472235	-0.0703026	-0.0207255	0.152627	-0.122479	0.0746884		0.0758597	-0.146274	0.0782809		-0.0245835	-0.225515	0.0340294	-0.152161	-0.149454	-0.103718	0.187855	-0.179495	0.224013		-0.127577	0.0760612	-0.137747		0.0469065	-0.23574	-0.0574783	-0.172151	-0.0295186	0.0360383	0.0943562	-0.0652778	-0.259876		-0.219058	0.206222	0.0935167
