# Supplementary material for: The Yeast SR-Like Protein Npl3 Links Chromatin Modification to mRNA Processing
Source: PLoS Genet. 2012 Nov 29;8(11):e1003101. doi: 10.1371/journal.pgen.1003101 (PMC3510044; doi:10.1371/journal.pgen.1003101)
Supplement: Table S7 — Biological Process definitions used to categorize npl3Δ genetic interactions. (XLSX) [file pgen.1003101.s013.xlsx]

## Sheet: GoSlimUpdated17April2012.txt
Supplementary Table 7. Moehle et al. "The Yeast SR-like Protein Npl3 Links Chromatin Modification to mRNA processing"
Biological Process definitions used for GO-term analysis by Process
YNL097C	chromosome organization
YFR027W	chromosome organization
YGR296W	chromosome organization
YLR272C	chromosome organization
YER164W	chromosome organization
YOR244W	chromosome organization
YGL092W	chromosome organization
YBR111W-A	chromosome organization
YBR135W	chromosome organization
YLR233C	chromosome organization
YBR160W	chromosome organization
YPR052C	chromosome organization
YNL152W	chromosome organization
YJR052W	chromosome organization
YBR087W	chromosome organization
YDL076C	chromosome organization
YAR002W	chromosome organization
YBR107C	chromosome organization
YOR262W	chromosome organization
YEL056W	chromosome organization
YDR026C	chromosome organization
YKL068W	chromosome organization
YPL129W	chromosome organization
YDR363W	chromosome organization
YOL004W	chromosome organization
YNL031C	chromosome organization
YNL273W	chromosome organization
YOL012C	chromosome organization
YKL052C	chromosome organization
YOR023C	chromosome organization
YOR098C	chromosome organization
YBL008W	chromosome organization
YMR044W	chromosome organization
YDR254W	chromosome organization
YHR191C	chromosome organization
YGR056W	chromosome organization
YML085C	chromosome organization
YML069W	chromosome organization
YIR025W	chromosome organization
YDR180W	chromosome organization
YAL054C	chromosome organization
YBR215W	chromosome organization
YFR037C	chromosome organization
YML127W	chromosome organization
YNL135C	chromosome organization
YLR153C	chromosome organization
YOL090W	chromosome organization
YPL254W	chromosome organization
YJR140C	chromosome organization
YOR033C	chromosome organization
YPR193C	chromosome organization
YDR499W	chromosome organization
YFL039C	chromosome organization
YDR485C	chromosome organization
YBR089C-A	chromosome organization
YGR252W	chromosome organization
YDL003W	chromosome organization
YNL107W	chromosome organization
YDL042C	chromosome organization
YDR110W	chromosome organization
YIL009C-A	chromosome organization
YKR095W	chromosome organization
YMR223W	chromosome organization
YKR029C	chromosome organization
YKR042W	chromosome organization
YKL160W	chromosome organization
YJL168C	chromosome organization
YDR145W	chromosome organization
YPL209C	chromosome organization
YOR304W	chromosome organization
YDR216W	chromosome organization
YHL006C	chromosome organization
YJL074C	chromosome organization
YER169W	chromosome organization
YAR007C	chromosome organization
YNL021W	chromosome organization
YNL307C	chromosome organization
YBL063W	chromosome organization
YKR008W	chromosome organization
YLR319C	chromosome organization
YFR042W	chromosome organization
YIL031W	chromosome organization
YDR295C	chromosome organization
YDR246W	chromosome organization
YPR179C	chromosome organization
YGL150C	chromosome organization
YDR192C	chromosome organization
YLR335W	chromosome organization
YGL014W	chromosome organization
YGR188C	chromosome organization
YPR068C	chromosome organization
YLR399C	chromosome organization
YOR141C	chromosome organization
YDL013W	chromosome organization
YDR328C	chromosome organization
YER107C	chromosome organization
YAL011W	chromosome organization
YOR038C	chromosome organization
YOR014W	chromosome organization
YGR063C	chromosome organization
YBL052C	chromosome organization
YOL094C	chromosome organization
YJL081C	chromosome organization
YBR009C	chromosome organization
YEL018W	chromosome organization
YER125W	chromosome organization
YAR003W	chromosome organization
YMR236W	chromosome organization
YLR015W	chromosome organization
YPR133C	chromosome organization
YJR089W	chromosome organization
YDR469W	chromosome organization
YLR055C	chromosome organization
YOR213C	chromosome organization
YDR545W	chromosome organization
YOL072W	chromosome organization
YKR054C	chromosome organization
YER030W	chromosome organization
YDR155C	chromosome organization
YJL176C	chromosome organization
YOL068C	chromosome organization
YJR072C	chromosome organization
YGL252C	chromosome organization
YJR068W	chromosome organization
YCR084C	chromosome organization
YGL066W	chromosome organization
YDL154W	chromosome organization
YMR022W	chromosome organization
YGL058W	chromosome organization
YCL011C	chromosome organization
YHR207C	chromosome organization
YPL001W	chromosome organization
YER051W	chromosome organization
YOR144C	chromosome organization
YAL047C	chromosome organization
YDR285W	chromosome organization
YCR033W	chromosome organization
YMR091C	chromosome organization
YBR073W	chromosome organization
YJR082C	chromosome organization
YDR225W	chromosome organization
YMR263W	chromosome organization
YPR023C	chromosome organization
YBR258C	chromosome organization
YPL024W	chromosome organization
YOR123C	chromosome organization
YGR098C	chromosome organization
YML061C	chromosome organization
YGL127C	chromosome organization
YPL047W	chromosome organization
YDR113C	chromosome organization
YLR033W	chromosome organization
YPL240C	chromosome organization
YFR034C	chromosome organization
YLR394W	chromosome organization
YKL185W	chromosome organization
YBR060C	chromosome organization
YNL068C	chromosome organization
YDR004W	chromosome organization
YGL251C	chromosome organization
YHR056C	chromosome organization
YBR112C	chromosome organization
YJL105W	chromosome organization
YFL008W	chromosome organization
YDR207C	chromosome organization
YMR284W	chromosome organization
YJL019W	chromosome organization
YDR392W	chromosome organization
YPR161C	chromosome organization
YKL117W	chromosome organization
YIL073C	chromosome organization
YDR159W	chromosome organization
YBR233W	chromosome organization
YLR288C	chromosome organization
YOR025W	chromosome organization
YDR181C	chromosome organization
YFL049W	chromosome organization
YMR186W	chromosome organization
YBR275C	chromosome organization
YER106W	chromosome organization
YLR274W	chromosome organization
YER016W	chromosome organization
YJR119C	chromosome organization
YDL220C	chromosome organization
YOL148C	chromosome organization
YFR031C	chromosome organization
YPL283C	chromosome organization
YPL139C	chromosome organization
YIL149C	chromosome organization
YJL080C	chromosome organization
YMR247C	chromosome organization
YDR176W	chromosome organization
YFL024C	chromosome organization
YMR239C	chromosome organization
YLR467W	chromosome organization
YBR081C	chromosome organization
YJL127C	chromosome organization
YER116C	chromosome organization
YDR448W	chromosome organization
YBR095C	chromosome organization
YBL035C	chromosome organization
YGL071W	chromosome organization
YNL206C	chromosome organization
YOR156C	chromosome organization
YDL070W	chromosome organization
YLR234W	chromosome organization
YHR164C	chromosome organization
YLR226W	chromosome organization
YBR088C	chromosome organization
YDL002C	chromosome organization
YLR445W	chromosome organization
YDR071C	chromosome organization
YLL002W	chromosome organization
YKR038C	chromosome organization
YJL115W	chromosome organization
YNL262W	chromosome organization
YMR069W	chromosome organization
YCL010C	chromosome organization
YBR010W	chromosome organization
YDR303C	chromosome organization
YPL008W	chromosome organization
YPL086C	chromosome organization
YDL116W	chromosome organization
YKR101W	chromosome organization
YPL016W	chromosome organization
YBL058W	chromosome organization
YLR318W	chromosome organization
YLR086W	chromosome organization
YDR078C	chromosome organization
YIL026C	chromosome organization
YLR442C	chromosome organization
YDR191W	chromosome organization
YMR078C	chromosome organization
YEL061C	chromosome organization
YGL169W	chromosome organization
YOR295W	chromosome organization
YLR102C	chromosome organization
YJR060W	chromosome organization
YJL038C	chromosome organization
YGL112C	chromosome organization
YLR141W	chromosome organization
YDL089W	chromosome organization
YER133W	chromosome organization
YMR198W	chromosome organization
YOL006C	chromosome organization
YDL059C	chromosome organization
YDR096W	chromosome organization
YFL037W	chromosome organization
YBR175W	chromosome organization
YCR020W-B	chromosome organization
YGL207W	chromosome organization
YLR418C	chromosome organization
YDR082W	chromosome organization
YPL128C	chromosome organization
YBR133C	chromosome organization
YHR090C	chromosome organization
YBR289W	chromosome organization
YLR095C	chromosome organization
YKL018W	chromosome organization
YPL216W	chromosome organization
YDL074C	chromosome organization
YIL084C	chromosome organization
YLR052W	chromosome organization
YPL116W	chromosome organization
YGL048C	chromosome organization
YIL126W	chromosome organization
YLR263W	chromosome organization
YOR064C	chromosome organization
YFR013W	chromosome organization
YHR013C	chromosome organization
YNL339C	chromosome organization
YKR010C	chromosome organization
YLR085C	chromosome organization
YGR116W	chromosome organization
YIL072W	chromosome organization
YDR190C	chromosome organization
YNL290W	chromosome organization
YGR275W	chromosome organization
YNL330C	chromosome organization
YDR014W	chromosome organization
YKL033W	chromosome organization
YLL022C	chromosome organization
YIL112W	chromosome organization
YBR198C	chromosome organization
YER105C	chromosome organization
YDL028C	chromosome organization
YOL104C	chromosome organization
YNL312W	chromosome organization
YHR153C	chromosome organization
YER190W	chromosome organization
YPR034W	chromosome organization
YPR018W	chromosome organization
YHR099W	chromosome organization
YLR357W	chromosome organization
YBL003C	chromosome organization
YDR224C	chromosome organization
YDR369C	chromosome organization
YLR385C	chromosome organization
YKL054C	chromosome organization
YLR466W	chromosome organization
YGL244W	chromosome organization
YOR249C	chromosome organization
YKL062W	chromosome organization
YBR114W	chromosome organization
YIL131C	chromosome organization
YDR318W	chromosome organization
YMR001C	chromosome organization
YNL030W	chromosome organization
YJR135C	chromosome organization
YLR320W	chromosome organization
YMR076C	chromosome organization
YHR119W	chromosome organization
YDR167W	chromosome organization
YPL200W	chromosome organization
YGL163C	chromosome organization
YJR017C	chromosome organization
YER147C	chromosome organization
YDR130C	chromosome organization
TER1	chromosome organization
YDR440W	chromosome organization
YDR359C	chromosome organization
YCR086W	chromosome organization
YGL194C	chromosome organization
YML102W	chromosome organization
YFL013C	chromosome organization
YEL037C	chromosome organization
YML124C	chromosome organization
YJL030W	chromosome organization
YBR279W	chromosome organization
YDL126C	chromosome organization
YHR020W	chromosome organization
YOR191W	chromosome organization
YCR092C	chromosome organization
YPL127C	chromosome organization
YML036W	chromosome organization
YGL133W	chromosome organization
YBL006C	chromosome organization
YPR031W	chromosome organization
YBR231C	chromosome organization
YJL184W	chromosome organization
YGL093W	chromosome organization
YJR136C	chromosome organization
YML041C	chromosome organization
YER095W	chromosome organization
YPR046W	chromosome organization
YDR439W	chromosome organization
YMR106C	chromosome organization
YPL055C	chromosome organization
YAL013W	chromosome organization
YPR085C	chromosome organization
YBR136W	chromosome organization
YPL235W	chromosome organization
YFR036W	chromosome organization
YPL138C	chromosome organization
YPL157W	chromosome organization
YGR280C	chromosome organization
YMR094W	chromosome organization
YJL173C	chromosome organization
YPL018W	chromosome organization
YDR334W	chromosome organization
YMR075W	chromosome organization
YHR122W	chromosome organization
YLR381W	chromosome organization
YBL097W	chromosome organization
YDR325W	chromosome organization
YNL059C	chromosome organization
YMR190C	chromosome organization
YOR290C	chromosome organization
YBL032W	chromosome organization
YGL240W	chromosome organization
YPR135W	chromosome organization
YCR052W	chromosome organization
YOL145C	chromosome organization
YOR272W	chromosome organization
YHR014W	chromosome organization
YHL025W	chromosome organization
YMR033W	chromosome organization
YGR262C	chromosome organization
YPL017C	chromosome organization
YCR082W	chromosome organization
YOR001W	chromosome organization
YGL033W	chromosome organization
YML074C	chromosome organization
YBR245C	chromosome organization
YMR201C	chromosome organization
YAL019W	chromosome organization
YLR150W	chromosome organization
YLR449W	chromosome organization
YNL136W	chromosome organization
YKL049C	chromosome organization
YBL002W	chromosome organization
YDR227W	chromosome organization
YCL061C	chromosome organization
YDR174W	chromosome organization
YML032C	chromosome organization
YKL057C	chromosome organization
YDR097C	chromosome organization
YGL249W	chromosome organization
YPL075W	chromosome organization
YNL088W	chromosome organization
YER161C	chromosome organization
YBR195C	chromosome organization
YBR103W	chromosome organization
YIL132C	chromosome organization
YGR002C	chromosome organization
YDR506C	chromosome organization
YNL216W	chromosome organization
YKR082W	chromosome organization
YFL003C	chromosome organization
YOR057W	chromosome organization
YLR453C	chromosome organization
YKL112W	chromosome organization
YPL181W	chromosome organization
YDL106C	chromosome organization
YPR141C	chromosome organization
YHR081W	chromosome organization
YPL253C	chromosome organization
YGR099W	chromosome organization
YCL016C	chromosome organization
YLR010C	chromosome organization
YKR048C	chromosome organization
YMR037C	chromosome organization
YBL088C	chromosome organization
YNL250W	chromosome organization
YGR274C	chromosome organization
YMR048W	chromosome organization
YOR073W	chromosome organization
YLR321C	chromosome organization
YPR007C	chromosome organization
YML034W	chromosome organization
YMR127C	chromosome organization
YNL246W	chromosome organization
YBR156C	chromosome segregation
YML124C	chromosome segregation
YFR027W	chromosome segregation
YGR140W	chromosome segregation
YLR383W	chromosome segregation
YPL137C	chromosome segregation
YNL262W	chromosome segregation
YPL204W	chromosome segregation
YOL069W	chromosome segregation
YAL031C	chromosome segregation
YJL080C	chromosome segregation
YPL008W	chromosome segregation
YKR037C	chromosome segregation
YBR098W	chromosome segregation
YBL058W	chromosome segregation
YBR087W	chromosome segregation
YKR054C	chromosome segregation
YLR086W	chromosome segregation
YCL061C	chromosome segregation
YBR107C	chromosome segregation
YOR262W	chromosome segregation
YAL034W-A	chromosome segregation
YJR072C	chromosome segregation
YIL026C	chromosome segregation
YJR068W	chromosome segregation
YGL093W	chromosome segregation
YMR078C	chromosome segregation
YDR363W	chromosome segregation
YEL061C	chromosome segregation
YDR180W	chromosome segregation
YDL126C	chromosome segregation
YKL193C	chromosome segregation
YNL273W	chromosome segregation
YJR060W	chromosome segregation
YDR318W	chromosome segregation
YKL052C	chromosome segregation
YER133W	chromosome segregation
YMR198W	chromosome segregation
YOR144C	chromosome segregation
YOL006C	chromosome segregation
YJL013C	chromosome segregation
YAL047C	chromosome segregation
YPL018W	chromosome segregation
YLR272C	chromosome segregation
YFR046C	chromosome segregation
YFL037W	chromosome segregation
YDR016C	chromosome segregation
YHR122W	chromosome segregation
YLR381W	chromosome segregation
YBL097W	chromosome segregation
YDR201W	chromosome segregation
YBR073W	chromosome segregation
YDR254W	chromosome segregation
YDR325W	chromosome segregation
YOR073W	chromosome segregation
YML034W	chromosome segregation
YHR191C	chromosome segregation
YMR190C	chromosome segregation
YML085C	chromosome segregation
YPL024W	chromosome segregation
YIR025W	chromosome segregation
YGR098C	chromosome segregation
YPR135W	chromosome segregation
YIR010W	chromosome segregation
YHR199C-A	chromosome segregation
YDR052C	chromosome segregation
YBL031W	chromosome segregation
YFL008W	chromosome segregation
YJR112W	chromosome segregation
YHR014W	chromosome segregation
YDR130C	chromosome segregation
YMR311C	chromosome segregation
YDR113C	chromosome segregation
YIR011C	chromosome segregation
YNL290W	chromosome segregation
YGR188C	chromosome segregation
YLR263W	chromosome segregation
YOR373W	chromosome segregation
YOR195W	chromosome segregation
YIL144W	chromosome segregation
YKR010C	chromosome segregation
YBL079W	chromosome segregation
YBR233W-A	chromosome segregation
YGL127C	chromosome segregation
YGR275W	chromosome segregation
YKR083C	chromosome segregation
YKL049C	chromosome segregation
YDL003W	chromosome segregation
YOL034W	chromosome segregation
YKL138C-A	chromosome segregation
YJL019W	chromosome segregation
YDR014W	chromosome segregation
YDR409W	chromosome segregation
YDL154W	chromosome segregation
YDR110W	chromosome segregation
YGL249W	chromosome segregation
YDR320C-A	chromosome segregation
YDL028C	chromosome segregation
YNL088W	chromosome segregation
YAR018C	chromosome segregation
YIL132C	chromosome segregation
YPL233W	chromosome segregation
YDR022C	chromosome segregation
YGR002C	chromosome segregation
YPL209C	chromosome segregation
YJR089W	chromosome segregation
YLR357W	chromosome segregation
YJL074C	chromosome segregation
YER018C	chromosome segregation
YNL307C	chromosome segregation
YER106W	chromosome segregation
YER016W	chromosome segregation
YBL063W	chromosome segregation
YFL003C	chromosome segregation
YDR386W	chromosome segregation
YGR113W	chromosome segregation
YLR321C	chromosome segregation
YFR031C	chromosome segregation
YDL139C	chromosome segregation
YIL126W	chromosome segregation
YPR179C	chromosome segregation
YPR141C	chromosome segregation
YPL253C	chromosome segregation
YGL061C	chromosome segregation
YMR001C	chromosome segregation
YJR135C	chromosome segregation
YCL016C	chromosome segregation
YGR179C	chromosome segregation
YPL017C	chromosome segregation
YLR320W	chromosome segregation
YCR077C	chromosome segregation
YBR211C	chromosome segregation
YMR076C	chromosome segregation
YKL089W	chromosome segregation
YPL200W	chromosome segregation
YGL071W	chromosome segregation
YER147C	chromosome segregation
YOR014W	chromosome segregation
YGR063C	chromosome segregation
YLR234W	chromosome segregation
YPL022W	chromosome segregation
YPR046W	chromosome segregation
YOL094C	chromosome segregation
YMR048W	chromosome segregation
YCR086W	chromosome segregation
YDR439W	chromosome segregation
YPR007C	chromosome segregation
YMR117C	chromosome segregation
YLR226W	chromosome segregation
YOR156C	chromosome segregation
YBR088C	chromosome segregation
YLR268W	vesicle-mediated transport
YMR171C	vesicle-mediated transport
YBL101C	vesicle-mediated transport
YPR055W	vesicle-mediated transport
YKL006C-A	vesicle-mediated transport
YIL044C	vesicle-mediated transport
YOR018W	vesicle-mediated transport
YGL106W	vesicle-mediated transport
YLR229C	vesicle-mediated transport
YNL079C	vesicle-mediated transport
YGR009C	vesicle-mediated transport
YDR141C	vesicle-mediated transport
YBL037W	vesicle-mediated transport
YBR097W	vesicle-mediated transport
YMR237W	vesicle-mediated transport
YDR486C	vesicle-mediated transport
YJL192C	vesicle-mediated transport
YBL047C	vesicle-mediated transport
YKL203C	vesicle-mediated transport
YGL212W	vesicle-mediated transport
YHR009C	vesicle-mediated transport
YAL026C	vesicle-mediated transport
YNR075W	vesicle-mediated transport
YLR093C	vesicle-mediated transport
YOL129W	vesicle-mediated transport
YDR299W	vesicle-mediated transport
YDL226C	vesicle-mediated transport
YPL010W	vesicle-mediated transport
YPL084W	vesicle-mediated transport
YJL222W	vesicle-mediated transport
YJL204C	vesicle-mediated transport
YLL040C	vesicle-mediated transport
YOR322C	vesicle-mediated transport
YML067C	vesicle-mediated transport
YIL004C	vesicle-mediated transport
YPR173C	vesicle-mediated transport
YLR080W	vesicle-mediated transport
YJL031C	vesicle-mediated transport
YML077W	vesicle-mediated transport
YDL231C	vesicle-mediated transport
YOR075W	vesicle-mediated transport
YLR043C	vesicle-mediated transport
YDL018C	vesicle-mediated transport
YAL030W	vesicle-mediated transport
YNR035C	vesicle-mediated transport
YER074W-A	vesicle-mediated transport
YJL085W	vesicle-mediated transport
YPR032W	vesicle-mediated transport
YFL025C	vesicle-mediated transport
YGL053W	vesicle-mediated transport
YDL192W	vesicle-mediated transport
YFL039C	vesicle-mediated transport
YMR040W	vesicle-mediated transport
YNL093W	vesicle-mediated transport
YPL232W	vesicle-mediated transport
YDR363W-A	vesicle-mediated transport
YKL041W	vesicle-mediated transport
YPL195W	vesicle-mediated transport
YDR517W	vesicle-mediated transport
YOR256C	vesicle-mediated transport
YHR073W	vesicle-mediated transport
YBR172C	vesicle-mediated transport
YAR002C-A	vesicle-mediated transport
YBL078C	vesicle-mediated transport
YKL176C	vesicle-mediated transport
YNL051W	vesicle-mediated transport
YGR206W	vesicle-mediated transport
YOR329C	vesicle-mediated transport
YKL126W	vesicle-mediated transport
YER151C	vesicle-mediated transport
YDR264C	vesicle-mediated transport
YCL001W	vesicle-mediated transport
YGR198W	vesicle-mediated transport
YDL146W	vesicle-mediated transport
YAR031W	vesicle-mediated transport
YPR176C	vesicle-mediated transport
YGL233W	vesicle-mediated transport
YMR266W	vesicle-mediated transport
YCR094W	vesicle-mediated transport
YDR108W	vesicle-mediated transport
YJL036W	vesicle-mediated transport
YGL223C	vesicle-mediated transport
YOR036W	vesicle-mediated transport
YDR246W	vesicle-mediated transport
YNR049C	vesicle-mediated transport
YLR342W	vesicle-mediated transport
YMR079W	vesicle-mediated transport
YBR164C	vesicle-mediated transport
YIL138C	vesicle-mediated transport
YJR044C	vesicle-mediated transport
YBR131W	vesicle-mediated transport
YJL207C	vesicle-mediated transport
YKR088C	vesicle-mediated transport
YDL195W	vesicle-mediated transport
YAL002W	vesicle-mediated transport
YGR142W	vesicle-mediated transport
YIL041W	vesicle-mediated transport
YDR472W	vesicle-mediated transport
YPR171W	vesicle-mediated transport
YDR177W	vesicle-mediated transport
YKR035W-A	vesicle-mediated transport
YCR009C	vesicle-mediated transport
YHR108W	vesicle-mediated transport
YER125W	vesicle-mediated transport
YDL077C	vesicle-mediated transport
YPL259C	vesicle-mediated transport
YDR372C	vesicle-mediated transport
YMR192W	vesicle-mediated transport
YDR323C	vesicle-mediated transport
YKL135C	vesicle-mediated transport
YCR028C	vesicle-mediated transport
YLL038C	vesicle-mediated transport
YNL041C	vesicle-mediated transport
YKR001C	vesicle-mediated transport
YHR016C	vesicle-mediated transport
YJR005W	vesicle-mediated transport
YIL095W	vesicle-mediated transport
YOR326W	vesicle-mediated transport
YGL181W	vesicle-mediated transport
YNL084C	vesicle-mediated transport
YLR170C	vesicle-mediated transport
YOR070C	vesicle-mediated transport
YAR042W	vesicle-mediated transport
YHL002W	vesicle-mediated transport
YNL263C	vesicle-mediated transport
YDR425W	vesicle-mediated transport
YBL007C	vesicle-mediated transport
YOR106W	vesicle-mediated transport
YIL105C	vesicle-mediated transport
YHR001W	vesicle-mediated transport
YDL234C	vesicle-mediated transport
YJL024C	vesicle-mediated transport
YLR242C	vesicle-mediated transport
YBR210W	vesicle-mediated transport
YDR407C	vesicle-mediated transport
YDL019C	vesicle-mediated transport
YJL084C	vesicle-mediated transport
YOR008C	vesicle-mediated transport
YAL007C	vesicle-mediated transport
YHR142W	vesicle-mediated transport
YJL154C	vesicle-mediated transport
YDL058W	vesicle-mediated transport
YCR034W	vesicle-mediated transport
YGL145W	vesicle-mediated transport
YGR167W	vesicle-mediated transport
YBR059C	vesicle-mediated transport
YBL106C	vesicle-mediated transport
YGL206C	vesicle-mediated transport
YPL145C	vesicle-mediated transport
YBL102W	vesicle-mediated transport
YGR241C	vesicle-mediated transport
YIL118W	vesicle-mediated transport
YMR258C	vesicle-mediated transport
YNR006W	vesicle-mediated transport
YMR077C	vesicle-mediated transport
YPL183C	vesicle-mediated transport
YDR166C	vesicle-mediated transport
YIL064W	vesicle-mediated transport
YDL100C	vesicle-mediated transport
YOR115C	vesicle-mediated transport
YNL020C	vesicle-mediated transport
YDR388W	vesicle-mediated transport
YLR208W	vesicle-mediated transport
YML099C	vesicle-mediated transport
YBR102C	vesicle-mediated transport
YNL183C	vesicle-mediated transport
YFR051C	vesicle-mediated transport
YJR031C	vesicle-mediated transport
YHR012W	vesicle-mediated transport
YNL044W	vesicle-mediated transport
YKL002W	vesicle-mediated transport
YPR105C	vesicle-mediated transport
YDL113C	vesicle-mediated transport
YGR120C	vesicle-mediated transport
YDL099W	vesicle-mediated transport
YML001W	vesicle-mediated transport
YGL045W	vesicle-mediated transport
YGL095C	vesicle-mediated transport
YER166W	vesicle-mediated transport
YCR027C	vesicle-mediated transport
YLR026C	vesicle-mediated transport
YNL154C	vesicle-mediated transport
YPR017C	vesicle-mediated transport
YDR100W	vesicle-mediated transport
YLR330W	vesicle-mediated transport
YML071C	vesicle-mediated transport
YDR122W	vesicle-mediated transport
YOL062C	vesicle-mediated transport
YKL065C	vesicle-mediated transport
YOR307C	vesicle-mediated transport
YIL173W	vesicle-mediated transport
YDL072C	vesicle-mediated transport
YER136W	vesicle-mediated transport
YML012W	vesicle-mediated transport
YPR095C	vesicle-mediated transport
YDR524C	vesicle-mediated transport
YMR197C	vesicle-mediated transport
YLR360W	vesicle-mediated transport
YGL210W	vesicle-mediated transport
YDR320C	vesicle-mediated transport
YAL024C	vesicle-mediated transport
YFR022W	vesicle-mediated transport
YFL005W	vesicle-mediated transport
YNL293W	vesicle-mediated transport
YIL076W	vesicle-mediated transport
YJL053W	vesicle-mediated transport
YPL204W	vesicle-mediated transport
YMR292W	vesicle-mediated transport
YOR069W	vesicle-mediated transport
YDR129C	vesicle-mediated transport
YGR086C	vesicle-mediated transport
YLR078C	vesicle-mediated transport
YOL100W	vesicle-mediated transport
YPR165W	vesicle-mediated transport
YMR109W	vesicle-mediated transport
YGL023C	vesicle-mediated transport
YDL126C	vesicle-mediated transport
YLR114C	vesicle-mediated transport
YDR003W	vesicle-mediated transport
YPR030W	vesicle-mediated transport
YGR166W	vesicle-mediated transport
YDL161W	vesicle-mediated transport
YPR181C	vesicle-mediated transport
YCL008C	vesicle-mediated transport
YDL212W	vesicle-mediated transport
YBL040C	vesicle-mediated transport
YER123W	vesicle-mediated transport
YIR006C	vesicle-mediated transport
YHR161C	vesicle-mediated transport
YLR181C	vesicle-mediated transport
YKL196C	vesicle-mediated transport
YGR068C	vesicle-mediated transport
YPL045W	vesicle-mediated transport
YFR021W	vesicle-mediated transport
YLR309C	vesicle-mediated transport
YJR125C	vesicle-mediated transport
YDR153C	vesicle-mediated transport
YDR126W	vesicle-mediated transport
YGL167C	vesicle-mediated transport
YKR027W	vesicle-mediated transport
YBR105C	vesicle-mediated transport
YEL022W	vesicle-mediated transport
YKR020W	vesicle-mediated transport
YMR218C	vesicle-mediated transport
YNL265C	vesicle-mediated transport
YLR372W	vesicle-mediated transport
YER083C	vesicle-mediated transport
YPL176C	vesicle-mediated transport
YFL027C	vesicle-mediated transport
YDR468C	vesicle-mediated transport
YCR053W	vesicle-mediated transport
YDR084C	vesicle-mediated transport
YOR327C	vesicle-mediated transport
YNL297C	vesicle-mediated transport
YPR029C	vesicle-mediated transport
YNL287W	vesicle-mediated transport
YIL048W	vesicle-mediated transport
YDR189W	vesicle-mediated transport
YLR337C	vesicle-mediated transport
YFL048C	vesicle-mediated transport
YBR002C	vesicle-mediated transport
YML052W	vesicle-mediated transport
YGR261C	vesicle-mediated transport
YOR109W	vesicle-mediated transport
YKR003W	vesicle-mediated transport
YPL004C	vesicle-mediated transport
YOR164C	vesicle-mediated transport
YNL047C	vesicle-mediated transport
YNL227C	vesicle-mediated transport
YPL051W	vesicle-mediated transport
YDR490C	vesicle-mediated transport
YBR005W	vesicle-mediated transport
YIL002C	vesicle-mediated transport
YOR043W	vesicle-mediated transport
YBR207W	vesicle-mediated transport
YNL032W	vesicle-mediated transport
YOR299W	vesicle-mediated transport
YOR216C	vesicle-mediated transport
YEL027W	vesicle-mediated transport
YBR080C	vesicle-mediated transport
YDR080W	vesicle-mediated transport
YHR110W	vesicle-mediated transport
YDR027C	vesicle-mediated transport
YNL272C	vesicle-mediated transport
YDR093W	vesicle-mediated transport
YIL109C	vesicle-mediated transport
YGL051W	vesicle-mediated transport
YPL218W	vesicle-mediated transport
YOR089C	vesicle-mediated transport
YJL004C	vesicle-mediated transport
YMR231W	vesicle-mediated transport
YKR068C	vesicle-mediated transport
YHL019C	vesicle-mediated transport
YNL258C	vesicle-mediated transport
YJR058C	vesicle-mediated transport
YKL124W	vesicle-mediated transport
YOR094W	vesicle-mediated transport
YER157W	vesicle-mediated transport
YOR370C	vesicle-mediated transport
YAR033W	vesicle-mediated transport
YKR014C	vesicle-mediated transport
YDR170C	vesicle-mediated transport
YIL068C	vesicle-mediated transport
YNL243W	vesicle-mediated transport
YNR026C	vesicle-mediated transport
YGL020C	vesicle-mediated transport
YOR311C	vesicle-mediated transport
YDL137W	vesicle-mediated transport
YOR034C	vesicle-mediated transport
YBR246W	vesicle-mediated transport
YOR016C	vesicle-mediated transport
YBR254C	vesicle-mediated transport
YLR206W	vesicle-mediated transport
YGL124C	vesicle-mediated transport
YGL200C	vesicle-mediated transport
YBR214W	vesicle-mediated transport
YLR025W	vesicle-mediated transport
YBL050W	vesicle-mediated transport
YLR392C	vesicle-mediated transport
YHR114W	vesicle-mediated transport
YDR137W	vesicle-mediated transport
YOL018C	vesicle-mediated transport
YNR051C	vesicle-mediated transport
YDL145C	vesicle-mediated transport
YKR021W	vesicle-mediated transport
YLR371W	vesicle-mediated transport
YDR484W	vesicle-mediated transport
YLR262C	vesicle-mediated transport
YPL120W	vesicle-mediated transport
YJL099W	vesicle-mediated transport
YJR033C	vesicle-mediated transport
YHL031C	vesicle-mediated transport
YKL129C	vesicle-mediated transport
YDR238C	vesicle-mediated transport
YGL005C	vesicle-mediated transport
YPL085W	vesicle-mediated transport
YGR209C	vesicle-mediated transport
YER143W	vesicle-mediated transport
YOR132W	vesicle-mediated transport
YGR057C	vesicle-mediated transport
YGR284C	vesicle-mediated transport
YLR396C	vesicle-mediated transport
YGR172C	vesicle-mediated transport
YOR237W	vesicle-mediated transport
YKL079W	vesicle-mediated transport
YDR069C	vesicle-mediated transport
YOR181W	vesicle-mediated transport
YLR039C	vesicle-mediated transport
YLR166C	vesicle-mediated transport
YGL137W	vesicle-mediated transport
YGL098W	vesicle-mediated transport
YLR083C	vesicle-mediated transport
YFL038C	vesicle-mediated transport
YEL048C	vesicle-mediated transport
YER122C	vesicle-mediated transport
YGL054C	vesicle-mediated transport
YDR498C	vesicle-mediated transport
YPL032C	vesicle-mediated transport
YKL179C	vesicle-mediated transport
YBR109C	vesicle-mediated transport
YJL151C	vesicle-mediated transport
YPL249C	vesicle-mediated transport
YNL106C	vesicle-mediated transport
YLR148W	vesicle-mediated transport
YDR164C	vesicle-mediated transport
YER031C	vesicle-mediated transport
YMR071C	vesicle-mediated transport
YBR288C	vesicle-mediated transport
YGL002W	vesicle-mediated transport
YMR183C	vesicle-mediated transport
YJL117W	vesicle-mediated transport
YHR035W	vesicle-mediated transport
YNL049C	vesicle-mediated transport
YKR031C	vesicle-mediated transport
YHR181W	vesicle-mediated transport
YDR358W	vesicle-mediated transport
YCL034W	vesicle-mediated transport
YJL029C	vesicle-mediated transport
YPR028W	vesicle-mediated transport
YLR096W	vesicle-mediated transport
YCR067C	vesicle-mediated transport
YAL042W	vesicle-mediated transport
YOR357C	vesicle-mediated transport
YLR440C	vesicle-mediated transport
YHR135C	vesicle-mediated transport
YHR098C	vesicle-mediated transport
YIL039W	vesicle-mediated transport
YER008C	vesicle-mediated transport
YOR177C	vesicle-mediated transport
YLR293C	nucleus organization
YGL100W	nucleus organization
YIL016W	nucleus organization
YPL269W	nucleus organization
YMR232W	nucleus organization
YNL188W	nucleus organization
YIL040W	nucleus organization
YKR010C	nucleus organization
YIL037C	nucleus organization
YBL079W	nucleus organization
YJL034W	nucleus organization
YOR185C	nucleus organization
YGL092W	nucleus organization
YML103C	nucleus organization
YDR424C	nucleus organization
YCL029C	nucleus organization
YDL116W	nucleus organization
YJL039C	nucleus organization
YHR073W	nucleus organization
YLR208W	nucleus organization
YKL057C	nucleus organization
YHR036W	nucleus organization
YKR054C	nucleus organization
YER105C	nucleus organization
YDL088C	nucleus organization
YHR004C	nucleus organization
YDR022C	nucleus organization
YFR002W	nucleus organization
YGR119C	nucleus organization
YLL023C	nucleus organization
YLR347C	nucleus organization
YML031W	nucleus organization
YBR109C	nucleus organization
YKR082W	nucleus organization
YPL157W	nucleus organization
YNR016C	nucleus organization
YMR198W	nucleus organization
YMR065W	nucleus organization
YIL115C	nucleus organization
YAL047C	nucleus organization
YCL055W	nucleus organization
YJL076W	nucleus organization
YPL105C	nucleus organization
YHR005C	nucleus organization
YLR018C	nucleus organization
YDR457W	nucleus organization
YJL073W	nucleus organization
YPR141C	nucleus organization
YLR335W	nucleus organization
YMR129W	nucleus organization
YPR028W	nucleus organization
YGL247W	nucleus organization
YAL009W	nucleus organization
YDR356W	nucleus organization
YMR153W	nucleus organization
YMR047C	nucleus organization
YER107C	nucleus organization
YJR042W	nucleus organization
YGL173C	nucleus organization
YPL192C	nucleus organization
	response to stress
YML007W	response to stress
YDR513W	response to stress
YIL176C	response to stress
YFR027W	response to stress
YBR128C	response to stress
YPL196W	response to stress
YOR005C	response to stress
YOR244W	response to stress
YNL168C	response to stress
YFR037C	response to stress
YOR123C	response to stress
YKL224C	response to stress
YBL051C	response to stress
YNL097C	response to stress
YNR007C	response to stress
YGL201C	response to stress
YGL113W	response to stress
YGL215W	response to stress
YDR099W	response to stress
YBR248C	response to stress
YPR052C	response to stress
YJR052W	response to stress
YBR087W	response to stress
YLR006C	response to stress
YKL020C	response to stress
YDR291W	response to stress
YBR097W	response to stress
YEL019C	response to stress
YAR002W	response to stress
YGL175C	response to stress
YEL056W	response to stress
YDR030C	response to stress
YKL068W	response to stress
YKL093W	response to stress
YDR363W	response to stress
YBL047C	response to stress
YPL194W	response to stress
YLR362W	response to stress
YOL004W	response to stress
YNL064C	response to stress
YNL031C	response to stress
YPL024W	response to stress
YFL008W	response to stress
YPL166W	response to stress
YMR032W	response to stress
YDR004W	response to stress
YOL034W	response to stress
YPL121C	response to stress
YOL145C	response to stress
YER035W	response to stress
YBR274W	response to stress
YMR139W	response to stress
YBR182C	response to stress
YER142C	response to stress
YHR204W	response to stress
YML069W	response to stress
YKR019C	response to stress
YOL116W	response to stress
YDR180W	response to stress
YCR083W	response to stress
YNL310C	response to stress
YML028W	response to stress
YBL056W	response to stress
YLR032W	response to stress
YER103W	response to stress
YML127W	response to stress
YMR092C	response to stress
YBR072W	response to stress
YPR180W	response to stress
YLR043C	response to stress
YBR169C	response to stress
YML060W	response to stress
YHR206W	response to stress
YNL281W	response to stress
YBR160W	response to stress
YOR033C	response to stress
YML021C	response to stress
YGL021W	response to stress
YNL167C	response to stress
YHL034C	response to stress
YDR035W	response to stress
YMR224C	response to stress
YDR499W	response to stress
YBR082C	response to stress
YLR011W	response to stress
YPL239W	response to stress
YHR104W	response to stress
YEL049W	response to stress
YJL159W	response to stress
YOR391C	response to stress
YOL001W	response to stress
YPL152W	response to stress
YDL003W	response to stress
YDR059C	response to stress
YNL107W	response to stress
YNL136W	response to stress
YDR014W-A	response to stress
YDL042C	response to stress
YDR129C	response to stress
YDR346C	response to stress
YBL078C	response to stress
YDR419W	response to stress
YDL079C	response to stress
YKR095W	response to stress
YOR258W	response to stress
YGR029W	response to stress
YBL108C-A	response to stress
YGR213C	response to stress
YOL064C	response to stress
YEL032W	response to stress
YBL023C	response to stress
YNL080C	response to stress
YER151C	response to stress
YIL098C	response to stress
YLR005W	response to stress
YLR265C	response to stress
YPL016W	response to stress
YML112W	response to stress
YHL006C	response to stress
YPL061W	response to stress
YDR258C	response to stress
YLR461W	response to stress
YAR007C	response to stress
YOR346W	response to stress
YNL307C	response to stress
YER042W	response to stress
YHL020C	response to stress
YLR319C	response to stress
YNL190W	response to stress
YPR164W	response to stress
YGR209C	response to stress
YDR108W	response to stress
YHR029C	response to stress
YPL089C	response to stress
YER041W	response to stress
YJR090C	response to stress
YGL150C	response to stress
YDR192C	response to stress
YDL149W	response to stress
YLR335W	response to stress
YHR134W	response to stress
YJL092W	response to stress
YJR051W	response to stress
YAL023C	response to stress
YIL153W	response to stress
YLR399C	response to stress
YOR141C	response to stress
YPL280W	response to stress
YDL013W	response to stress
YBR131W	response to stress
YMR214W	response to stress
YER185W	response to stress
YER107C	response to stress
YLR247C	response to stress
YEL060C	response to stress
YDL235C	response to stress
YGR063C	response to stress
YCR026C	response to stress
YOR028C	response to stress
YKL073W	response to stress
YEL047C	response to stress
YBL064C	response to stress
YJL095W	response to stress
YLR157C	response to stress
YBR126C	response to stress
YDR177W	response to stress
YLR167W	response to stress
YNL139C	response to stress
YEL018W	response to stress
YJR043C	response to stress
YBR086C	response to stress
YLR383W	response to stress
YCR009C	response to stress
YDR263C	response to stress
YKL069W	response to stress
YNL123W	response to stress
YDR372C	response to stress
YFL016C	response to stress
YBL046W	response to stress
YJL178C	response to stress
YLR260W	response to stress
YFL020C	response to stress
YNL032W	response to stress
YBR046C	response to stress
YNR076W	response to stress
YJR035W	response to stress
YDR013W	response to stress
YOL072W	response to stress
YLR431C	response to stress
YPL202C	response to stress
YGR217W	response to stress
YJL006C	response to stress
YKL113C	response to stress
YIR026C	response to stress
YKL032C	response to stress
YMR070W	response to stress
YHR055C	response to stress
YCR084C	response to stress
YDL166C	response to stress
YHR178W	response to stress
YML086C	response to stress
YLR205C	response to stress
YBR301W	response to stress
YOR386W	response to stress
YMR038C	response to stress
YML100W	response to stress
YKL213C	response to stress
YPL001W	response to stress
YOR106W	response to stress
YER174C	response to stress
YOR144C	response to stress
YER028C	response to stress
YDR477W	response to stress
YHR079C	response to stress
YIL150C	response to stress
YOL105C	response to stress
YLL036C	response to stress
YER111C	response to stress
YCR033W	response to stress
YMR091C	response to stress
YGL070C	response to stress
YDR222W	response to stress
YIL035C	response to stress
YBR073W	response to stress
YCL033C	response to stress
YJR082C	response to stress
YDR225W	response to stress
YMR263W	response to stress
YKL201C	response to stress
YPR023C	response to stress
YLR138W	response to stress
YHR154W	response to stress
YOR008C	response to stress
YNL273W	response to stress
YDL020C	response to stress
YDR168W	response to stress
YBR223C	response to stress
YNL241C	response to stress
YML061C	response to stress
YDR283C	response to stress
YER173W	response to stress
YIL143C	response to stress
YMR172W	response to stress
YBR088C	response to stress
YDL100C	response to stress
YAL015C	response to stress
YEL013W	response to stress
YOR010C	response to stress
YLR158C	response to stress
YKL045W	response to stress
YCR104W	response to stress
YDL017W	response to stress
YDR040C	response to stress
YDR113C	response to stress
YFR026C	response to stress
YLL064C	response to stress
YDL010W	response to stress
YFR034C	response to stress
YLR394W	response to stress
YHL028W	response to stress
YIR041W	response to stress
YDR460W	response to stress
YPR056W	response to stress
YMR284W	response to stress
YHR120W	response to stress
YOL089C	response to stress
YDR217C	response to stress
YAR050W	response to stress
YOL095C	response to stress
YER177W	response to stress
YHR056C	response to stress
YBR112C	response to stress
YKR094C	response to stress
YER147C	response to stress
YPL188W	response to stress
YBR244W	response to stress
YML103C	response to stress
YNL036W	response to stress
YLL026W	response to stress
YDR420W	response to stress
YBR290W	response to stress
YOL052C-A	response to stress
YLR099C	response to stress
YOR162C	response to stress
YHR008C	response to stress
YOR178C	response to stress
YDR159W	response to stress
YPL122C	response to stress
YCR065W	response to stress
YAL027W	response to stress
YLR288C	response to stress
YML058W	response to stress
YDR074W	response to stress
YHL027W	response to stress
YOR165W	response to stress
YPR075C	response to stress
YPR005C	response to stress
YDR411C	response to stress
YGL179C	response to stress
YMR186W	response to stress
YDL113C	response to stress
YOL094C	response to stress
YIL147C	response to stress
YHR186C	response to stress
YLR274W	response to stress
YDR501W	response to stress
YIL139C	response to stress
YLR037C	response to stress
YDR386W	response to stress
YPL149W	response to stress
YOR007C	response to stress
YIL101C	response to stress
YMR167W	response to stress
YJL140W	response to stress
YDR311W	response to stress
YMR250W	response to stress
YFR031C	response to stress
YPL154C	response to stress
YPL139C	response to stress
YBR217W	response to stress
YPL242C	response to stress
YLR046C	response to stress
YBR067C	response to stress
YJR151C	response to stress
YLR350W	response to stress
YFL024C	response to stress
YDR381W	response to stress
YBL022C	response to stress
YJL127C	response to stress
YER116C	response to stress
YIL130W	response to stress
YDR028C	response to stress
YFL053W	response to stress
YOR217W	response to stress
YHR111W	response to stress
YDL164C	response to stress
YGL071W	response to stress
YER171W	response to stress
YDL070W	response to stress
YHR164C	response to stress
YPL223C	response to stress
YBR216C	response to stress
YPL164C	response to stress
YLR376C	response to stress
YBR202W	response to stress
YNL218W	response to stress
YKL086W	response to stress
YFL033C	response to stress
YDL229W	response to stress
YOL128C	response to stress
YJR032W	response to stress
YIR037W	response to stress
YDR162C	response to stress
YGR056W	response to stress
YMR152W	response to stress
YMR125W	response to stress
YJL101C	response to stress
YJR031C	response to stress
YDR353W	response to stress
YGL180W	response to stress
YJL115W	response to stress
YHR183W	response to stress
YGR223C	response to stress
YNL262W	response to stress
YDR079C-A	response to stress
YPL204W	response to stress
YBR010W	response to stress
YLL042C	response to stress
YGR038W	response to stress
YDL116W	response to stress
YNL223W	response to stress
YBL058W	response to stress
YBR278W	response to stress
YDR288W	response to stress
YGL208W	response to stress
YDR171W	response to stress
YLR086W	response to stress
YER014C-A	response to stress
YDR296W	response to stress
YGR086C	response to stress
YPL106C	response to stress
YLR109W	response to stress
YOL043C	response to stress
YDR078C	response to stress
YHL023C	response to stress
YER038C	response to stress
YMR109W	response to stress
YLR442C	response to stress
YNL133C	response to stress
YMR078C	response to stress
YDL154W	response to stress
YDL126C	response to stress
YHR090C	response to stress
YPR065W	response to stress
YNL283C	response to stress
YER133W	response to stress
YER162C	response to stress
YMR325W	response to stress
YMR173W	response to stress
YGR243W	response to stress
YML011C	response to stress
YNL201C	response to stress
YDL059C	response to stress
YDR096W	response to stress
YDL006W	response to stress
YDR043C	response to stress
YPL046C	response to stress
YER075C	response to stress
YGR294W	response to stress
YOL161C	response to stress
YLR225C	response to stress
YGL207W	response to stress
YLR135W	response to stress
YGL090W	response to stress
YDR314C	response to stress
YJL144W	response to stress
YLR418C	response to stress
YCR073C	response to stress
YPR105C	response to stress
YFR021W	response to stress
YHR071W	response to stress
YLR309C	response to stress
YMR140W	response to stress
YLR160C	response to stress
YBR289W	response to stress
YHR030C	response to stress
YGR120C	response to stress
YDR143C	response to stress
YIL011W	response to stress
YGL019W	response to stress
YHR053C	response to stress
YEL022W	response to stress
YDR423C	response to stress
YIL053W	response to stress
YDL074C	response to stress
YKL026C	response to stress
YIL084C	response to stress
YPL059W	response to stress
YLL025W	response to stress
YIR011C	response to stress
YDR214W	response to stress
YIL126W	response to stress
YJL072C	response to stress
YLL039C	response to stress
YML023C	response to stress
YER037W	response to stress
YPR008W	response to stress
YCR092C	response to stress
YMR156C	response to stress
YOL081W	response to stress
YOR368W	response to stress
YGL148W	response to stress
YLL010C	response to stress
YCR066W	response to stress
YJL034W	response to stress
YOL146W	response to stress
YGR116W	response to stress
YKL114C	response to stress
YDR075W	response to stress
YDR182W	response to stress
YGR088W	response to stress
YDR190C	response to stress
YNL290W	response to stress
YGL073W	response to stress
YNL330C	response to stress
YDR542W	response to stress
YDL084W	response to stress
YLR182W	response to stress
YDR256C	response to stress
YPL167C	response to stress
YGR159C	response to stress
YOR043W	response to stress
YLR369W	response to stress
YNL312W	response to stress
YER011W	response to stress
YIL154C	response to stress
YNR023W	response to stress
YKL025C	response to stress
YKL048C	response to stress
YMR159C	response to stress
YOR189W	response to stress
YLR035C	response to stress
YOR009W	response to stress
YJL087C	response to stress
YNL242W	response to stress
YHR079C-A	response to stress
YHR099W	response to stress
YLR357W	response to stress
YBR098W	response to stress
YBL003C	response to stress
YDR224C	response to stress
YDL190C	response to stress
YNL328C	response to stress
YHR106W	response to stress
YDR369C	response to stress
YNL091W	response to stress
YKL054C	response to stress
YHR171W	response to stress
YGL244W	response to stress
YKL062W	response to stress
YBR080C	response to stress
YBR114W	response to stress
YPR185W	response to stress
YGL048C	response to stress
YOR394W	response to stress
YKL143W	response to stress
YOL090W	response to stress
YJL047C	response to stress
YPL031C	response to stress
YIR002C	response to stress
YDR453C	response to stress
YOR338W	response to stress
YLR361C	response to stress
YML058W-A	response to stress
YLR320W	response to stress
YHL046C	response to stress
YGR211W	response to stress
YGR258C	response to stress
YBL019W	response to stress
YMR076C	response to stress
YHR119W	response to stress
YDR533C	response to stress
YOL148C	response to stress
YOR290C	response to stress
YGL163C	response to stress
YML095C	response to stress
YPL180W	response to stress
YDL095W	response to stress
YGR184C	response to stress
YNL027W	response to stress
YPL022W	response to stress
YDR440W	response to stress
YDR359C	response to stress
YGR234W	response to stress
YDL101C	response to stress
YLR007W	response to stress
YNL082W	response to stress
YGL194C	response to stress
YJL056C	response to stress
YER157W	response to stress
YEL037C	response to stress
YIL122W	response to stress
YLR079W	response to stress
YBR279W	response to stress
YNL305C	response to stress
YKR066C	response to stress
YCR021C	response to stress
YML070W	response to stress
YKL056C	response to stress
YBL061C	response to stress
YGR097W	response to stress
YDR170C	response to stress
YBL075C	response to stress
YLR040C	response to stress
YJL090C	response to stress
YOR061W	response to stress
YJR045C	response to stress
YNL246W	response to stress
YLR103C	response to stress
YOR208W	response to stress
YEL062W	response to stress
YMR261C	response to stress
YDL137W	response to stress
YMR039C	response to stress
YJR068W	response to stress
YLR113W	response to stress
YBR006W	response to stress
YGL094C	response to stress
YCR014C	response to stress
YBR170C	response to stress
YKL139W	response to stress
YER095W	response to stress
YDL192W	response to stress
YCL061C	response to stress
YMR106C	response to stress
YML014W	response to stress
YER062C	response to stress
YAL013W	response to stress
YGL261C	response to stress
YDL047W	response to stress
YPL282C	response to stress
YDR098C	response to stress
YBR136W	response to stress
YPR026W	response to stress
YIL148W	response to stress
YJL083W	response to stress
YLR259C	response to stress
YPL235W	response to stress
YDL160C-A	response to stress
YLR025W	response to stress
YBR249C	response to stress
YCL035C	response to stress
YOR047C	response to stress
YBR066C	response to stress
YLR155C	response to stress
YJR150C	response to stress
YHR114W	response to stress
YOL086W-A	response to stress
YHR031C	response to stress
YJL173C	response to stress
YPR175W	response to stress
YGL018C	response to stress
YGL058W	response to stress
YFL039C	response to stress
YAL028W	response to stress
YIL010W	response to stress
YJL128C	response to stress
YOR259C	response to stress
YCL016C	response to stress
YOR229W	response to stress
YFL014W	response to stress
YJL073W	response to stress
YKL067W	response to stress
YMR190C	response to stress
YDL200C	response to stress
YDL102W	response to stress
YLL024C	response to stress
YHL007C	response to stress
YBR089C-A	response to stress
YDL243C	response to stress
YPR135W	response to stress
YNL209W	response to stress
YPL120W	response to stress
YLR332W	response to stress
YLR423C	response to stress
YBR272C	response to stress
YLR248W	response to stress
YOR324C	response to stress
YAR020C	response to stress
YBL009W	response to stress
YNR074C	response to stress
YCR020W-B	response to stress
YHL025W	response to stress
YKR056W	response to stress
YKL150W	response to stress
YKL129C	response to stress
YDL105W	response to stress
YCL032W	response to stress
YHR205W	response to stress
YPL091W	response to stress
YBR014C	response to stress
YJR046W	response to stress
YNL102W	response to stress
YNL289W	response to stress
YLR183C	response to stress
YDR368W	response to stress
YER089C	response to stress
YDR213W	response to stress
YJL223C	response to stress
YGL087C	response to stress
YOR039W	response to stress
YKL088W	response to stress
YMR201C	response to stress
YOR297C	response to stress
YKR072C	response to stress
YDL222C	response to stress
YMR251W-A	response to stress
YMR175W	response to stress
YOR181W	response to stress
YGL127C	response to stress
YLR150W	response to stress
YJR096W	response to stress
YBL055C	response to stress
YPL240C	response to stress
YDL022W	response to stress
YIR033W	response to stress
YDR227W	response to stress
YOR049C	response to stress
YPR019W	response to stress
YML032C	response to stress
YAL005C	response to stress
YPL004C	response to stress
YKL057C	response to stress
YDR097C	response to stress
YBR044C	response to stress
YER118C	response to stress
YML010W	response to stress
YFL038C	response to stress
YEL052W	response to stress
YBR093C	response to stress
YBR083W	response to stress
YBR103W	response to stress
YIL132C	response to stress
YIL128W	response to stress
YDR317W	response to stress
YFL031W	response to stress
YGR002C	response to stress
YDL088C	response to stress
YDR092W	response to stress
YNL216W	response to stress
YKR082W	response to stress
YPL153C	response to stress
YOR027W	response to stress
YAL068C	response to stress
YLR019W	response to stress
YCR079W	response to stress
YBR132C	response to stress
YBR173C	response to stress
YMR137C	response to stress
YJR006W	response to stress
YJR069C	response to stress
YFL003C	response to stress
YGR023W	response to stress
YDR489W	response to stress
YLR321C	response to stress
YKL112W	response to stress
YPR199C	response to stress
YNL259C	response to stress
YDR184C	response to stress
YPL096W	response to stress
YNL099C	response to stress
YGR048W	response to stress
YNL085W	response to stress
YLR266C	response to stress
YBR260C	response to stress
YDR076W	response to stress
YJR104C	response to stress
YPL100W	response to stress
YLL002W	response to stress
YIL008W	response to stress
YOR120W	response to stress
YDR001C	response to stress
YGR014W	response to stress
YLR336C	response to stress
YDR294C	response to stress
YMR037C	response to stress
YOL109W	response to stress
YKR042W	response to stress
YBL088C	response to stress
YNL250W	response to stress
YER019W	response to stress
YGL222C	response to stress
YDR138W	response to stress
YOL115W	response to stress
YMR048W	response to stress
YNR031C	response to stress
YML088W	response to stress
YKL108W	response to stress
YJR066W	response to stress
YJL081C	response to stress
YJR144W	response to stress
YDL124W	response to stress
YBR228W	response to stress
YDL002C	response to stress
YLR126C	cellular homeostasis
YDR065W	cellular homeostasis
YMR054W	cellular homeostasis
YDR513W	cellular homeostasis
YLR109W	cellular homeostasis
YML057W	cellular homeostasis
YAL056W	cellular homeostasis
YOL158C	cellular homeostasis
YDR534C	cellular homeostasis
YLR032W	cellular homeostasis
YKR007W	cellular homeostasis
YCL058C	cellular homeostasis
YDR492W	cellular homeostasis
YPL156C	cellular homeostasis
YOR332W	cellular homeostasis
YJL165C	cellular homeostasis
YKL190W	cellular homeostasis
YOL122C	cellular homeostasis
YOR381W	cellular homeostasis
YKL119C	cellular homeostasis
YOL060C	cellular homeostasis
YNL055C	cellular homeostasis
YMR216C	cellular homeostasis
YML006C	cellular homeostasis
YOR270C	cellular homeostasis
YBR024W	cellular homeostasis
YAL048C	cellular homeostasis
YFL018C	cellular homeostasis
YDR098C	cellular homeostasis
YBR037C	cellular homeostasis
YEL051W	cellular homeostasis
YLR205C	cellular homeostasis
YHR194W	cellular homeostasis
YJL093C	cellular homeostasis
YKL134C	cellular homeostasis
YPL135W	cellular homeostasis
YML132W	cellular homeostasis
YHR060W	cellular homeostasis
YLR138W	cellular homeostasis
YIL005W	cellular homeostasis
YER174C	cellular homeostasis
YDL120W	cellular homeostasis
YHR050W	cellular homeostasis
YER020W	cellular homeostasis
YLR447C	cellular homeostasis
YER113C	cellular homeostasis
YKL175W	cellular homeostasis
YEL031W	cellular homeostasis
YLR034C	cellular homeostasis
YLR083C	cellular homeostasis
YHR039C-A	cellular homeostasis
YDR270W	cellular homeostasis
YMR134W	cellular homeostasis
YJR049C	cellular homeostasis
YGR020C	cellular homeostasis
YDR353W	cellular homeostasis
YLR073C	cellular homeostasis
YOL027C	cellular homeostasis
YGL006W	cellular homeostasis
YMR243C	cellular homeostasis
YCR083W	cellular homeostasis
YML028W	cellular homeostasis
YBR295W	cellular homeostasis
YDL128W	cellular homeostasis
YDL185W	cellular homeostasis
YJL059W	cellular homeostasis
YJR033C	cellular homeostasis
YML016C	cellular homeostasis
YLR433C	cellular homeostasis
YGR092W	cellular homeostasis
YCL017C	cellular homeostasis
YHR026W	cellular homeostasis
YLR043C	cellular homeostasis
YPL059W	cellular homeostasis
YDR456W	cellular homeostasis
YDL010W	cellular homeostasis
YOR226C	cellular homeostasis
YLR220W	cellular homeostasis
YDR495C	cellular homeostasis
YPL017C	cellular homeostasis
YLR364W	cellular homeostasis
YDL198C	cellular homeostasis
YHL047C	cellular homeostasis
YGL087C	cellular homeostasis
YER133W	cellular homeostasis
YMR105C	cellular homeostasis
YOR267C	cellular homeostasis
YCL035C	cellular homeostasis
YMR058W	cellular homeostasis
YDR069C	cellular homeostasis
YOR079C	cellular homeostasis
YOL001W	cellular homeostasis
YKL080W	cellular homeostasis
YBR014C	cellular homeostasis
YDL022W	cellular homeostasis
YDR276C	cellular homeostasis
YPL224C	cellular homeostasis
YDR376W	cellular homeostasis
YMR116C	cellular homeostasis
YDR436W	cellular homeostasis
YOR054C	cellular homeostasis
YOR316C	cellular homeostasis
YMR021C	cellular homeostasis
YDR151C	cellular homeostasis
YOL088C	cellular homeostasis
YDL035C	cellular homeostasis
YGR029W	cellular homeostasis
YCR008W	cellular homeostasis
YDL142C	cellular homeostasis
YDR518W	cellular homeostasis
YER145C	cellular homeostasis
YKR050W	cellular homeostasis
YOR382W	cellular homeostasis
YJL129C	cellular homeostasis
YJR040W	cellular homeostasis
YGL155W	cellular homeostasis
YKL064W	cellular homeostasis
YLR023C	cellular homeostasis
YIL010W	cellular homeostasis
YNR060W	cellular homeostasis
YKL040C	cellular homeostasis
YEL065W	cellular homeostasis
YMR177W	cellular homeostasis
YHR106W	cellular homeostasis
YDR202C	cellular homeostasis
YLR136C	cellular homeostasis
YGL095C	cellular homeostasis
YOL101C	cellular homeostasis
YFR016C	cellular homeostasis
YLR369W	cellular homeostasis
YEL027W	cellular homeostasis
YPL091W	cellular homeostasis
YHL040C	cellular homeostasis
YNL259C	cellular homeostasis
YPL234C	cellular homeostasis
YOR147W	cellular homeostasis
YDR182W	cellular homeostasis
YOR288C	cellular homeostasis
YCR044C	cellular homeostasis
YDR453C	cellular homeostasis
YLL051C	cellular homeostasis
YDR205W	cellular homeostasis
YJR059W	cellular homeostasis
YDR515W	cellular homeostasis
YOR371C	cellular homeostasis
YPR139C	cellular homeostasis
YBR127C	cellular homeostasis
YOR087W	cellular homeostasis
YIL114C	cellular homeostasis
YJR104C	cellular homeostasis
YCL043C	cellular homeostasis
YCL005W-A	cellular homeostasis
YDR328C	cellular homeostasis
YBR036C	cellular homeostasis
YMR301C	cellular homeostasis
YNL027W	cellular homeostasis
YDR107C	cellular homeostasis
YPL202C	cellular homeostasis
YDR092W	cellular homeostasis
YBL064C	cellular homeostasis
YPR036W	cellular homeostasis
YOL002C	cellular homeostasis
YGR209C	cellular homeostasis
YLR047C	cellular homeostasis
YOR383C	cellular homeostasis
	protein complex biogenesis
YDR142C	protein complex biogenesis
YML124C	protein complex biogenesis
YEL059C-A	protein complex biogenesis
YLR396C	protein complex biogenesis
YDR079W	protein complex biogenesis
YLL018C-A	protein complex biogenesis
YIL007C	protein complex biogenesis
YJL180C	protein complex biogenesis
YDL077C	protein complex biogenesis
YGR140W	protein complex biogenesis
YPL215W	protein complex biogenesis
YER164W	protein complex biogenesis
YMR211W	protein complex biogenesis
YDR197W	protein complex biogenesis
YHL030W	protein complex biogenesis
YHR116W	protein complex biogenesis
YGL004C	protein complex biogenesis
YPL144W	protein complex biogenesis
YEL003W	protein complex biogenesis
YOR085W	protein complex biogenesis
YDR424C	protein complex biogenesis
YKL145W	protein complex biogenesis
YDR244W	protein complex biogenesis
YPR133W-A	protein complex biogenesis
YGR078C	protein complex biogenesis
YDR322C-A	protein complex biogenesis
YOR145C	protein complex biogenesis
YKL119C	protein complex biogenesis
YLR212C	protein complex biogenesis
YLR038C	protein complex biogenesis
YOR056C	protein complex biogenesis
YDR350C	protein complex biogenesis
YGL208W	protein complex biogenesis
YOL027C	protein complex biogenesis
YMR031C	protein complex biogenesis
YLR021W	protein complex biogenesis
YGR086C	protein complex biogenesis
YHR107C	protein complex biogenesis
YOR270C	protein complex biogenesis
YML030W	protein complex biogenesis
YPR149W	protein complex biogenesis
YPL082C	protein complex biogenesis
YDR363W-A	protein complex biogenesis
YMR257C	protein complex biogenesis
YGL066W	protein complex biogenesis
YBR037C	protein complex biogenesis
YNL153C	protein complex biogenesis
YKL126W	protein complex biogenesis
YLR259C	protein complex biogenesis
YCL024W	protein complex biogenesis
YML094W	protein complex biogenesis
YER016W	protein complex biogenesis
YPL078C	protein complex biogenesis
YDR231C	protein complex biogenesis
YBR120C	protein complex biogenesis
[truncated: 12,724 more rows]
